# Supplementary material for: Transcriptomic Analysis Reveals Candidate Hub Genes and Putative Pathways in Arabidopsis thaliana Roots Responding to Verticillium longisporum Infection
Source: Curr Issues Mol Biol. 2025 Jul 10;47(7):536. doi: 10.3390/cimb47070536 (PMC12293646; doi:10.3390/cimb47070536)
Supplement: Supplementary file 1 [file cimb-47-00536-s001.zip]

Archive with 19 entries (18 files):
- Figure S1/
- Figure S1/A.jpg
- Figure S1/B.jpg
- Figure S1/C.jpg
- Figure S1/D.jpg
- Figure S1/E.jpg
- Figure S1/F.jpg
- Figure S1/G.jpg
- Figure S1/H.jpg
- Figure S1/I.jpg
- Figure S1/J.jpg
- Figure S1/K.jpg
- Figure S1/L.jpg
- Figure S1/M.jpg
- Table S1.xlsx
- Table S2.xlsx
- Table S3.xlsx
- Table S4.xlsx
- Table S5.xlsx
