# Supplementary material for: Transcriptomic Analysis Reveals Candidate Hub Genes and Putative Pathways in Arabidopsis thaliana Roots Responding to Verticillium longisporum Infection
Source: Curr Issues Mol Biol. 2025 Jul 10;47(7):536. doi: 10.3390/cimb47070536 (PMC12293646; doi:10.3390/cimb47070536)
Supplement: Supplementary file 1 [file cimb-47-00536-s001.zip › Table S1.xlsx]

## Sheet: Sheet1
Table S1. The gene expression matrix for GSE62537
DATA	GSM1528575	GSM1528576	GSM1528577	GSM1528578	GSM1528579	GSM1528580
AT4G26520	8.81327	10.3318	9.00452	9.59677	10.8149	10.0471
AtGH9B15	7.74626	7.90646	8.00733	8.35318	8.21778	8.17748
AtGH9B16	9.97653	12.8638	9.25505	10.4715	9.04378	10.0538
AtGH9B17	11.7935	15.3151	12.3955	14.1991	12.5172	13.5765
AtGH9B18	11.9218	11.2196	13.234	11.5922	14.4307	12.4566
AT4G26530	10.0295	12.2207	10.6189	12.3861	11.9927	12.823
AT3G61080	22.2672	26.8702	27.299	27.3358	28.6044	30.0686
AT5G14390	264.203	294.335	342.69	290.405	251.623	299.348
AT4G26540	11.4009	17.0965	17.0939	14.1849	13.2185	12.0487
AT3G61090	21.5207	25.2899	22.0137	18.89	20.2935	19.6156
AT4G26555	120.529	173.66	242.745	154.627	124.491	145.544
AT4G26550	139.06	245.57	235.117	209.959	200.625	201.277
AT5G14370	18.4026	20.4403	23.6526	19.1851	19.7345	19.4779
AtGH9B11	8.12294	8.81149	9.76423	8.30915	7.64251	7.46907
AtGH9B12	10.295	9.9679	10.9472	10.3436	9.92888	10.7816
AtGH9B13	11.0361	12.1865	11.3647	11.9952	14.0824	13.1461
AT5G53940	125.922	138.658	157.902	141.067	138.662	151.393
AT5G53960	8.14931	8.23589	7.74092	6.8101	7.65669	7.88778
AT3G61010	109.155	124.895	146.13	107.529	96.7461	121.1
AT5G53970	204.951	315.092	230.88	398.52	271.309	312.86
AT5G53990	46.567	45.2853	43.5207	146.781	149.667	151.475
GR-RBP6	45.9646	77.5326	57.9893	54.1664	50.1438	51.8218
GR-RBP8	1866.26	2123.05	2200.66	1514.21	1660.25	1696.46
GR-RBP2	380.579	676.4	499.666	510.456	422.684	477.277
GR-RBP3	53.7199	66.5527	64.5583	57.7871	51.1932	65.5447
GR-RBP5	288.128	349.53	411.579	386.179	367.278	341.448
DHS1	2328.55	1245.52	1484.23	2193.22	2451.12	2301.48
DHS2	976.284	1007.9	1006.82	925.683	903.61	1061.92
PEX22	504.284	596.015	575.845	561.254	517.468	547.895
AT4G23350 /// AT4G23360 /// AT4G23370	7.92028	8.22124	8.29426	6.9768	6.81515	7.73473
AT5G53900	83.0792	156.953	175.103	127.725	130.382	159.288
AT3G61100	43.3531	92.8655	112.527	110.336	101.613	95.1245
AT5G53920	17.1881	16.1659	24.8933	18.0817	17.9211	19.3087
PEX10	124	129.896	138.04	107.021	112.46	114.737
PEX12	48.2643	86.963	75.6002	69.9757	64.1033	69.0897
PEX13	1447.93	1503.09	1404.78	1458.75	1415.28	1280.85
PEX14	283.73	262.157	297.992	210.852	200.581	220.416
AT5G14330	12.3197	11.8018	12.0863	11.7407	12.9453	13.0381
AT5G14320	247.616	387.528	420.892	367.509	260.221	375.925
AT5G28950	7.73455	7.07498	7.88709	6.927	6.83842	7.68727
NTMC2T5.1	35.9633	31.5754	32.4486	30.8316	29.1129	30.3924
DIC2	5216.47	523.944	542.997	1755.92	2564.99	788.326
DIC3	7.68384	9.10895	9.148	8.37124	8.38493	9.1152
AT5G28920	23.9069	22.444	22.4331	21.3171	20.2108	25.7737
AT4G26400	768.164	518.157	649.719	597.726	607.77	653.9
AT4G26410	386.424	303.266	372.917	367	378.981	465.456
AT1G02960	116.889	144.342	170.039	133.306	127.701	138.089
DIN2	1697.41	1830.46	1207.42	2636.5	1531.14	2020.6
DIN4	409.179	748.214	851.304	797.19	554.051	646.739
DIN9	88.477	156.886	141.812	254.491	155.926	239.357
AT5G14470	40.6435	86.0453	76.6417	119.242	68.3534	107.477
AT4G26460	7.37628	7.2543	6.38601	8.19966	6.47815	7.87392
AT4G26470	258.912	184.315	135.514	298.722	419.81	326.392
AT4G26480	488.22	411.947	469.34	295.652	420.452	417.843
DIR1	7.20734	8.00269	9.00177	7.38009	13.2364	9.33162
AT4G26490	53.1452	15.3046	12.565	12.907	18.2424	13.0516
AT1G55710 /// AT3G53630 /// AT4G18692	189.141	337.9	372.362	298.669	290.263	323.02
AT3G61180	409.393	551.141	558.578	418.693	401.408	486.999
DIS1	73.7361	99.4743	104.786	102.611	91.7817	88.4584
DIS2	67.1892	74.6004	80.1493	105.376	87.7945	117.394
AT3G61160	77.5972	110.951	71.7197	50.2373	61.3858	55.9379
AT3G61170	12.8401	13.4441	15.9773	9.74126	10.369	13.7988
AT3G61220	76.6643	37.5106	53.8677	52.6373	58.8274	47.1821
AT3G61230	13.5703	13.135	12.9207	12.9336	11.9657	13.2055
AT3G61200	182.41	150.288	147.844	215.179	206.973	153.389
AT3G61210	69.9657	93.4173	93.5622	97.0559	85.8233	97.4503
AT5G14460	55.7842	62.4116	52.0002	60.0973	56.8884	61.6246
AT5G14450	17.0109	16.9197	26.1436	20.2202	14.5001	20.4959
AT1G02890	626.889	721.745	687.114	565.029	575.818	595.332
NTMC2T6.1	144.218	134.267	145.233	119.194	122.185	118.296
AT5G14440	225.224	303.456	347.924	268.781	249.249	302.681
AT5G14430	644.99	653.51	606.289	658.504	653.006	636.867
AT5G14410	8.96274	11.8368	8.87719	8.12439	9.45465	9.15734
AT4G26750	342.905	305.112	304.619	303.645	330.748	304.43
A7	20.7642	20.7743	21.2851	19.2464	21.2011	21.7466
AG	6.59378	6.53523	6.8524	7.13325	6.84422	6.81956
AN	361.697	467.118	376.74	410.305	330.702	403.892
AO	9.57547	8.93361	9.38258	8.32299	10.2934	9.54033
AT2G18670 /// AT2G18680	66.6269	33.9111	23.8646	93.1896	139.393	96.2112
AT4G26770	9.33702	10.6935	8.53707	10.7731	9.68298	10.5539
AT5G14150	14.5072	17.9599	19.003	11.8172	13.7243	13.7721
CO	13.092	12.7512	12.9922	11.5788	12.4373	12.8542
AT4G26790	7.96652	7.56141	7.36206	8.31596	7.00892	7.32032
AT5G28780	7.15399	9.57123	7.14975	7.31322	6.97012	6.35329
AT5G14130	29.7018	53.4271	51.1022	33.6635	35.2661	20.5696
ER	97.0758	105.932	88.5316	103.703	91.4312	96.4512
FD	23.1488	25.1254	24.6596	22.8812	24.7665	22.3372
FH	66.6417	102.304	105.91	89.9196	84.1834	94.792
FK	22.9493	24.529	26.7401	24.9531	23.6855	19.683
AT5G14120	5891.08	8164.19	6757.68	6818.35	5395.78	6993.18
G4	57.0582	53.294	55.1875	68.978	66.5871	85.7604
FT	9.33263	6.77839	7.73735	8.19466	7.93136	8.16256
FU	49.3463	63.5659	69.1837	61.8004	48.8634	69.8311
FY	71.1292	100.15	100.229	93.8667	79.1488	87.7037
GI	1296.13	983.124	971.441	855.067	1078.65	730.821
GN	375.924	316.26	403.213	361.104	327.2	354.21
OASA1	1735.15	1717.78	1605.2	1715.14	1788.73	1764.6
OASA2	320.457	340.025	364.539	314.936	387.105	438.835
GR	373.664	361.56	384.168	270.114	302.939	366.378
AT5G28750	94.9059	96.4084	134.003	126.024	103.558	125.473
AT3G61260	2126.5	2328.71	2121.62	1772.36	1689.53	1838.31
IM	228.609	210.145	277.398	270.29	268.304	211.078
J2	590.229	590.887	533.049	663.403	652.882	582.819
AT5G53710	11.9444	10.0352	11.6171	8.12272	9.03535	10.3971
J8	1064.66	1755.71	2182.64	2832.55	1680.4	2230.77
ATRABG3A	408.96	323.928	350.039	243.691	320.044	343.561
ATRABG3C	89.9219	101.084	107.532	83.9479	98.9471	82.2332
AT3G61240	248.663	280.437	247.517	235.824	256.866	263.325
LD	178.32	194.45	181.212	217.439	208.497	189.2
AT5G53740	25.6668	17.1695	17.6299	19.6782	17.0959	21.5235
MK	338.055	553.25	467.125	514.312	483.69	538.559
MP	43.3804	44.0104	59.1609	51.2013	37.3102	44.3357
AT5G53750	29.1166	25.2661	21.6434	18.8196	20.9804	22.87
AT5G53770	49.3815	60.0534	60.6482	52.0858	52.7417	63.2138
PI	18.608	27.6787	21.1577	15.726	20.1096	25.7268
AT3G61300	24.0265	18.5892	14.5448	26.6793	31.7853	27.2098
QC	188.703	211.898	222.355	236.612	257.564	299.771
QS	240.127	276.695	305.506	263.4	245.204	272.099
AT3G61310	23.0561	15.0791	20.118	22.1412	18.1014	20.5696
SE	156.673	194.015	170.03	178.767	188.025	174.228
ST	40.1078	44.5064	47.8415	70.0427	59.8308	59.3438
AT3G61340	7.98105	8.36403	7.90472	7.57387	8.01915	8.57602
TIFY10B	1082.29	466.095	490.462	495.494	692.357	482.693
AT5G14105	200.194	334.124	310.013	216.081	192.932	221.619
AT5G28740	342.02	415.066	376.786	365.1	366.63	364.062
AT5G28720	8.94689	9.06381	10.6399	8.69004	9.91785	10.1813
AT4G26710	779.517	985.754	916.067	1089.18	976.808	967.626
AT4G12130	29.8073	38.9212	31.6642	23.257	30.2489	26.1073
AT4G26630	336.921	374.255	344.103	320.603	298.745	333.797
AT4G26650	190.456	202.852	214.463	202.44	201.68	198.075
AT4G20520 /// AT4G20530 /// AT4G20540 /// AT4G20550 /// AT4G20560 /// AT4G20570 /// AT4G20580 /// AT4G20590 /// AT4G20600 /// AT4G20610 /// AT4G20620 /// AT4G20630 /// AT4G20640 /// AT4G20700	8.29212	8.15392	7.23428	8.31596	7.86835	7.74823
AT4G26660	7.91855	10.4435	8.68743	9.2312	9.54943	8.45632
AT5G14260	308.898	418.063	524.804	418.475	365.618	402.827
AT4G26670	251.841	329.986	340.803	331.516	305.75	287.357
AtSec20	186.204	259.543	269.65	233.478	207.131	261.931
AT4G26680	12.0753	11.6849	14.681	15.0282	13.5098	13.9701
AT5G14240	716.037	976.4	921.079	928.131	755.611	1003.9
AT5G14230	106.381	123.101	139.956	89.3836	90.4532	137.862
AT5G53820	6.68531	7.0598	7.53088	7.60539	7.25193	6.43386
AT3G61380	51.0053	26.5347	40.4538	33.3069	35.2819	25.9302
AT5G53830	11.5029	10.4155	10.4061	10.159	10.3184	11.7381
AT3G61390	24.6368	16.2529	12.4455	73.4603	82.322	36.0008
AT5G53840	7.94043	7.82316	7.29181	9.42204	7.79282	9.09409
AT3G61360	18.126	14.22	14.6482	13.8682	14.831	16.7301
AT5G53850	521.136	594.225	539.492	388.133	417.626	510.133
AT5G53880	38.3696	21.7162	35.2475	21.1314	28.5489	21.3894
AT3G61400	14.2062	14.0191	13.3312	11.7783	14.6403	13.5206
AT3G61410	44.4834	47.539	39.2222	43.3889	51.2581	49.3071
ATRABH1D	7.84142	8.24034	9.3758	7.99052	7.36894	7.20357
AT5G53800	184.264	235.789	227.069	168.374	157.563	170.492
AT5G53810	8.69463	9.45356	8.95067	8.77926	9.42028	9.80833
AT4G12070	292.675	243.136	231.955	194.153	256.31	206.188
AT4G12060	179.075	173.415	191.556	186.818	175.796	180.959
AT5G14210	34.0165	37.9259	36.6448	30.9479	31.0664	30.282
AT4G12040	1132.3	980.048	1105.78	936.972	1060.29	826.267
AT5G28820	7.24628	7.61662	8.27756	7.0199	7.1708	6.71576
AT4G26600	21.5237	31.139	28.4963	30.9884	36.6827	22.745
AT4G12010	199.211	184.117	155.795	142.075	161.252	142.736
AT5G28810	5.26021	5.9179	5.29922	5.2819	5.30868	5.20339
AT4G12000	97.5884	22.6344	21.582	22.6083	41.6496	25.3382
AT5G28800	13.7029	12.7545	12.2885	12.2205	11.8786	11.2558
AT4G26620	395.641	512.709	377.015	422.994	359.308	412.761
AT2G46050	7.43354	10.0825	8.39119	8.77746	7.55386	7.50431
AT2G46060	92.0453	131.74	141.218	101.384	117.25	98.696
AT2G46040	52.5375	47.6701	53.9087	39.3362	49.5453	44.6368
AT1G02620	30.0677	45.6806	50.653	49.7954	29.1368	49.0297
AT2G46080	413.961	360.573	311.767	307.252	351.162	513.696
AT2G46090	134.682	188.142	181.625	182.45	172.816	166.492
AT4G26120	23.4414	11.4674	15.4481	53.5996	69.3508	59.9175
AT4G26130	133.421	137.419	128.683	85.6584	116.771	71.9449
AT3G61490	23.3532	22.1696	30.683	26.4105	25.63	21.788
AT4G26170	6.04209	5.42741	6.23052	5.79398	6.29762	5.8989
CDC45	10.5159	12.0243	11.9238	11.8208	9.50023	17.4788
CDC48	2678.91	3119	2719.04	2596.94	2480.12	2316.55
AT4G26180	43.521	43.1665	47.6211	38.8506	44.7039	50.4852
AT4G26190	192.56	165.314	172.843	134.874	156.086	156.082
CDC25	324.577	481.189	458.908	423.7	389.008	382.429
AT3G61540	263.33	349.36	346.471	278.226	287.16	294.478
AT5G14730	168.631	142.65	87.1	231.995	214.731	183.801
AT3G61550	13.115	14.9301	12.232	14.4558	13.5416	13.3785
AT5G14720	121.573	182.748	151.249	176.225	178.251	152.976
AT5G14710	113.492	121.096	105.509	93.2192	96.4137	106.956
AT5G14700	26.2088	9.20826	9.44259	22.5938	30.6938	37.4144
AT3G61580	714.716	586.003	506.673	688.716	829.644	561.781
DMC1	23.9287	23.24	26.2869	27.3527	26.6817	24.9347
AT1G02540	9.19713	9.06766	9.75208	8.96442	8.49667	9.60851
AT2G46100	218.555	165.947	178.617	138.138	165.75	159.152
AT5G14790	54.2581	57.7491	61.7249	55.7117	62.917	65.2457
AT1G02550	17.0015	17.1938	16.7205	15.2616	17.0547	16.0799
DML1	20.9346	28.9603	28.8028	25.0024	16.9814	19.5457
DML2	54.7682	42.9465	36.6505	38.9321	41.9992	44.5774
AT5G14770	12.9052	12.2	11.5076	10.143	9.59372	12.603
AT1G02575	12.7248	15.2257	15.7409	14.3155	15.2727	14.8308
AT2G46140	44.8346	53.9093	54.7242	44.3681	33.4421	52.8646
DMP1	71.3099	29.5976	27.5965	83.2249	87.6808	148.148
DMP2	10.4825	13.7828	13.3143	11.941	11.3878	15.9695
ATPXG2	10.6324	10.3396	10.347	7.9075	9.19157	9.90316
DMR6	1279.41	861.988	765.292	1126.32	1322.33	625.599
VAD1	740.162	632.663	616.433	664.666	636.947	711.181
DMT2	7.23581	7.15466	8.84445	6.57268	6.43828	6.95261
YLMG1-2	155.052	289.875	269.669	225.676	218.732	210.07
VAG2	208.043	304.997	319.739	351.755	371.952	336.053
DMS3	26.2681	30.0992	32.4221	25.5679	30.4596	27.622
AT5G14900	7.62266	8.92837	8.41619	9.11163	8.60126	7.78619
AT4G26010	22.5956	18.2434	19.0184	14.2428	14.438	18.9737
AT3G58700 /// AT5G45775 /// RPL16B	552.59	873.318	888.538	800.327	756.767	857.706
VAM3	678.104	792.343	826.76	623.672	674.435	785.682
AT4G26020	5.9994	6.21977	6.23358	5.96789	5.29595	6.13814
VAL3	15.6618	19.5307	19.199	17.9062	15.2728	19.1571
AT4G26040	10.9959	9.10802	11.0702	10.6156	10.4216	10.6778
AT4G26060	431.822	854.329	644.151	630.521	609.934	573.279
AT3G22060	8.24619	10.6446	12.3973	11.5872	14.9853	11.4297
AT5G14860	9.75251	9.33589	8.77851	9.08194	8.6793	8.13977
VAR1	201.259	223.669	231.89	194.831	173.782	189.269
VAR2	871.188	838.178	913.97	672.377	692.064	630.119
VAR3	22.2697	30.2706	23.0617	19.4491	20.6279	22.4478
AT3G22050	9.26994	10.0749	8.70053	9.70536	9.44877	10.8791
AT5G14850	58.7015	74.5508	74.4465	68.3843	72.0899	72.7773
AT3G61670	70.9321	59.3165	48.2285	39.171	47.5691	38.284
AT1G02490	7.19323	7.33216	7.66743	8.84186	7.06647	7.09429
DND1	104.857	63.0863	67.0435	26.8155	45.4114	44.6058
VAT1	151.225	175.264	210.531	194.963	164.923	219.07
AT3G22070	13.9384	17.9599	15.9649	13.8143	12.0943	14.4844
AT3G22090	6.48918	6.32909	7.33909	6.43112	6.47651	6.12316
AT3G61690	152.136	173.838	158.5	166.85	151.556	145.127
AT1G02420	25.5877	27.3459	27.5487	28.5329	26.5855	32.2066
AT1G02410	127.338	118.252	97.8004	107.732	129.946	124.945
AT3G22020	10.3983	10.228	10.7148	11.235	10.9372	11.2918
AT1G02460	20.2118	18.2052	22.1391	17.3778	18.9758	21.4308
AT5G14890	10.5855	8.80304	8.88594	8.85811	7.21374	8.69938
AT3G22040	7.1202	7.52885	9.00558	8.33846	8.02356	10.2073
AT5G14880	235.98	314.12	305.003	281.125	274.058	281.818
AT3G61610	10.9329	10.3443	13.7156	13.7445	10.9497	11.3471
AT1G02470	11.0027	10.073	9.14997	8.2867	9.88469	9.48928
AT2G46000	53.079	59.8513	61.0755	60.2154	57.5774	58.0777
AT1G02475	71.0284	75.2946	79.6994	106.852	81.9974	97.4751
AT1G02820	12.5781	12.5222	14.3246	14.6893	13.324	13.6356
AT1G02816	214.312	168.821	148.61	205.75	191.113	192.819
AT1G02810	545.832	114.388	125.128	124.482	258.6	82.6606
AT1G02813	7.47853	7.33306	6.3908	7.37195	7.65245	8.62402
AT1G02830	8.01445	6.96391	7.23205	7.88758	7.4882	7.6416
CDEF1	386.548	650.133	579.857	793.044	915.068	777.285
AT4G26310	92.4633	93.1667	121.32	96.8334	98.8611	103.195
AT1G13350 /// AT3G53640	195.25	192.93	147.314	184.033	192.024	246.117
AT5G14590	196.127	210.289	257.255	200.774	193.141	200.109
AT4G26340	6.01692	7.64948	6.9124	6.71107	6.9756	7.20559
AT1G02870	290.379	463.169	516.96	483.583	410.796	451.839
AT4G26370	130.808	116.845	110.705	121.613	129.437	83.0554
AT4G26380	11.8534	10.3801	11.5523	10.2201	11.5173	11.1364
AT4G26390	13.2056	14.4159	12.6401	15.4417	12.0927	16.4588
AT3G22180	58.817	66.2114	59.9569	56.8428	51.2382	56.3498
AT5G14500	59.6404	54.6425	71.7692	47.2009	46.4037	46.5642
AT3G61790	454.068	699.417	586.496	650.746	549.012	488.489
AT3G61770	88.3437	77.2187	90.7584	68.8092	71.1215	70.9802
DOG1	13.6244	12.2854	12.4676	15.7642	15.8864	15.0465
AT1G24800 /// AT1G24881 /// AT1G25055 /// AT1G25150 /// AT1G25211	1140.81	1708.45	1363.55	1332.51	1325.69	1196.59
AT5G14580	14.8196	15.7313	19.5214	17.6122	19.8359	14.6392
AT3G61700	8.72247	9.21095	12.4352	9.5376	9.92717	11.9687
AT3G22104	34.4394	46.3959	71.1731	38.6108	51.6451	41.554
AT3G14415 /// AT3G14420	542.325	1065.39	1100.55	768.202	740.842	776.929
AT5G14560	6.0997	5.8849	6.84063	6.36456	6.26702	6.04007
AT5G14550	51.937	68.2437	93.4031	63.097	68.3685	54.4973
CDPK19	508.403	586.791	560.834	492.556	449.034	456.757
AT5G14540	210.654	264.053	301.297	270.525	251.606	262.969
AT5G14530	193.058	253.694	226.066	202.712	182.908	198.986
AT3G22160	258.048	295.863	238.943	313.575	335.354	334.747
AT5G14520	988.295	1021.95	1142.77	1117.18	1039.27	1135.1
AT3G61720	14.1894	15.4483	14.3503	15.1413	14.6487	14.9744
AT3G22150	13.5195	12.2543	12.6707	13.7319	13.2628	10.6473
AT5G14510	15.6335	16.215	17.9539	17.0511	16.9716	18.2239
DOT1	142.589	115.248	66.4781	132.819	75.6179	54.7395
DOT2	238.386	273.894	266.57	233.268	250.467	264.844
DOT3	7.57855	9.22209	7.68928	8.91721	7.8055	7.4797
DOT4	6.75321	6.81637	6.55243	7.78303	7.0141	7.75783
DOT5	19.6367	17.9295	19.5904	14.4515	17.7704	19.8218
AT1G02700	11.6994	9.39672	11.231	11.4393	10.0419	12.9931
AT1G02710	27.0603	38.4931	33.5902	31.8212	28.149	29.759
DOX1	782.015	506.688	400.364	1555.22	1972.69	1246.28
AT1G02740	62.3369	67.6225	62.2501	63.6635	60.0749	62.4481
AT4G26210	191.87	222.161	251.188	202.293	200.421	235.892
ATECP63	7.20972	7.20695	7.04157	7.10869	7.976	7.38988
GTF2H2	81.3015	78.4819	79.7071	75.9681	81.4084	67.7549
AT4G26220	173.32	207.325	228.105	110.516	109.825	151.054
VCL1	405.384	500.817	357.063	440.022	396.867	403.564
AT1G02750	191.3	260.38	213.769	218.4	216.335	203.247
AT4G26230	749.274	960.641	1015.56	986.59	958.077	996.817
AT4G26240	288.581	304.351	262.255	291.71	293.428	302.697
ATECP31	9.67853	10.7943	10.5643	11.8872	10.456	11.8836
AT4G26280	11.6623	11.1755	14.8666	11.1987	10.7603	11.0971
AT4G26290	6.78087	9.44425	8.82374	8.17717	7.49142	8.77329
AT3G22290	218.496	242.533	260.086	253.072	238.934	228.654
AT5G14610	39.9634	49.5133	46.9394	47.7821	42.6582	47.4473
DPE1	108.366	129.844	153.058	122.445	102.728	103.23
DPE2	302.039	153.106	187.129	206.052	190.885	195.083
AT5G14600	34.0253	45.0481	36.7243	42.1859	38.6333	39.2369
SRPK4	216.015	213.51	246.843	223.792	172.994	239.823
DPL1	521.83	747.784	868.249	669.786	568.795	670.759
AT3G22220	235.92	205.403	258.713	254.039	234.412	240.154
AT3G61820	24.5466	16.1253	15.9773	14.8807	16.1447	15.2977
AT1G02660	281.016	57.8756	61.557	117.554	125.167	85.05
AT5G14690	17.4166	30.2785	26.7768	23.9672	18.5728	22.9591
AT3G22210	34.6152	44.1499	40.922	30.3456	26.2683	29.4565
AT5G14680	762.208	817.011	911.587	636.017	588.196	602.306
AT3G22240	1421.8	1285.65	1027.86	1863.6	1858.29	1881.37
AT3G61800	130.693	112.998	98.4692	99.8598	101.599	105.565
AT3G22230	732.302	740.502	760.931	822.405	825.448	949.053
AT3G61810	10.2304	9.77434	11.1073	7.53038	9.37147	9.47274
AT1G02670	15.5384	13.0657	15.1773	16.3995	14.187	14.23
AT3G22260	221.7	155.78	163.312	184.449	246.126	243.824
AT3G22250	16.6578	14.4544	14.9381	14.5462	12.2536	17.1058
AT5G14650	12.8165	27.0681	31.8156	22.325	22.0203	19.1142
AT3G61870	8.56803	8.65244	9.47233	8.73344	11.0721	12.1464
AT3G61840	9.49528	11.6348	9.6352	10.9875	9.05569	9.92173
PEX19-1	150.544	211.405	216.756	202.268	199.075	208.408
AT3G61900	31.167	56.7058	44.869	46.4942	35.0899	39.1603
AT5G53100	8.188	8.84071	7.40131	7.57387	7.5884	7.94737
AT5G53110	192.656	276.783	200.871	322.998	441.674	349.708
AT5G28190	12.8327	13.7538	13.1931	12.0496	12.7675	13.8045
AT5G28150	72.4388	55.7593	50.6536	48.7933	54.6559	61.2873
ATPRP1	12.5926	12.7585	11.6392	8.64244	9.85321	11.9919
ATPRP2	19.1465	17.4841	14.8632	17.9647	19.3919	20.1273
E2F1	27.0421	54.7399	40.9418	49.6523	33.1723	38.6782
E2F3	14.4945	11.6218	15.675	13.5023	15.7597	11.5863
AT2G46540	348.12	399.985	356.79	420.119	438	431.757
AT5G28090	8.77426	8.32715	8.17038	8.63012	8.61683	8.01783
AT2G46520	337.143	352.621	307.568	308.276	371.509	318.668
AT5G53020	54.086	51.9028	65.7851	27.4342	43.1872	46.4938
AT3G61950	8.25832	7.75211	7.11189	6.80888	6.78089	8.06379
AT5G53030	11.4281	11.9402	18.7549	14.3309	13.7239	15.2411
AT2G46580	39.5997	50.9295	40.5503	49.0346	44.4647	43.1529
AT3G61920	13.6708	13.7068	16.9005	13.0685	14.4927	15.1262
AT2G46550	300.588	495.876	503.138	415.449	355.416	507.804
AT3G22350	11.3357	15.3046	11.567	10.0999	10.2013	12.0718
AT3G61930	32.1607	95.9803	64.8846	35.8293	29.9085	42.749
AT5G53050	296.232	389.4	383.746	372.317	349.052	383.175
AT2G46560	380.419	305.406	264.233	254.162	295.904	283.823
AT3G61980	620.121	337.054	276.715	297.094	375.512	335.242
AT5G53060	68.5504	52.1508	61.4635	42.0531	43.8022	48.5044
AT3G61990	629.83	496.534	559.143	485.851	448.451	405.592
AT5G53070	16.3094	14.7272	17.3245	18.465	17.9596	20.2635
AT3G61960	156.695	180.727	212.746	194.717	179.769	167.587
ATPRB1	9.07964	9.25217	9.63839	8.85438	8.72493	10.8068
AT5G53080	15.7222	21.3998	18.5815	19.3339	16.9541	22.2632
AT5G53090	65.2379	52.0066	57.7032	40.9492	44.2916	54.2441
AT5G28220	62.6031	48.4452	67.7563	61.1105	73.0021	56.6545
PLA-I{gamma}1	119.783	82.4184	81.513	106.8	106.088	122.992
AT5G28210	8.84512	7.33306	9.43113	6.98478	8.59087	8.12511
AT2G46390	273.992	208.01	228.127	229.659	255.57	264.218
VEL1	980.12	1428.04	1316.12	1074.41	881.953	1060.2
VEL2	8.63317	8.34107	7.38063	7.84343	9.18901	9.3871
VEL3	18.8692	20.3611	18.9861	20.994	19.5598	24.5715
AT5G53220	18.6749	21.9123	26.974	19.2168	17.172	19.3071
AT3G22440	2328.55	2378.17	2853.84	2425.18	2305.83	2416.13
AT5G53240	8.66519	7.33516	12.0737	10.7695	9.86558	12.5756
AT3G22430	33.0494	58.0334	51.7225	38.5097	38.9251	42.4558
VEP1	1872.82	2236.45	2227.96	1771.07	1784.12	1476.51
DRB2	122.42	130.436	117.922	122.23	132.407	129.91
DRB3	6.53596	7.34674	7.22235	5.90899	6.62432	7.13564
AT4G20830 /// AT4G20840	160.65	161.7	184.595	211.268	203.436	187.793
DRD1	26.9981	29.9529	30.6959	30.3011	23.1141	32.1751
DRB4	76.9664	96.6578	108.294	108.321	96.0695	108.114
DRB5	9.38949	10.5028	9.29911	9.72181	10.2963	11.0633
DRH1	1527.22	1163.93	1492.28	1388.99	1520.41	1630.22
DRL1	93.2905	116.267	117.736	83.8824	92.7873	91.5409
ATPSK1	278.929	615.839	335.707	300.24	268.124	294.281
ATPSK2	2662.96	1431.62	1440.83	1732.05	1255.91	1431.37
ATPSK4	2857.88	3010.8	3694.74	4435.68	3709.77	3899.17
FUC95A	83.164	42.1973	48.6625	35.5007	49.9687	40.7231
AT2G46420	9.16428	8.03823	9.02711	10.3866	9.38926	9.18706
DRM1	13.2528	15.1603	12.5047	13.8477	13.7675	17.4788
DRM2	72.4142	86.6131	106.995	73.7636	66.2069	86.046
VFB2	53.3475	72.7946	73.4754	76.2119	69.6841	71.9439
VFB3	34.6295	39.5675	49.3902	34.4169	32.7652	38.1298
ATPSK5	194.913	93.6239	126.997	121.066	125.504	74.01
AT5G53140	352.925	358.26	456.059	315.809	332.719	345.362
AT3G22450	30.0165	36.7029	30.3828	32.171	25.91	36.2062
AT5G53150	111.731	103.906	103.777	107.263	105.206	124.686
AT1G73450 /// AT1G73460	202.887	163.002	194.875	159.282	166.318	183.89
AT2G46490	318.092	381.974	374.35	409.389	434.028	457.98
AT3G22490	9.14405	8.84672	9.97196	9.5385	10.3372	9.47352
AT5G38990 /// AT5G39000	32.5069	26.4724	27.2643	58.6889	73.0651	83.7993
AT5G53190	36.8147	24.2259	37.5226	21.0184	23.7206	20.8098
AT1G56210	56.6529	87.6813	132.124	120.413	76.9879	102.145
AT1G56220	1998.64	3663.14	4390.32	3132.08	2671.04	3428.89
AT1G56230	246.926	351.354	343.72	368.2	348.847	324.815
AT3G22520	182.929	200.325	210.8	190.2	166.619	177.671
AT5G67510	438.797	496.721	510.097	511.8	565.806	509.218
AT3G22540	10.6722	13.5401	12.3135	10.0996	9.05493	10.7046
AT3G22530	128.201	194.442	163.441	157.924	144.251	168.733
AT3G22550	19.3637	17.3733	20.1791	14.2127	16.4114	19.0987
SAC52	2991.84	3285.74	3511.63	3427.04	3644.22	3931.97
ATMSRB9	1741.92	113.173	135.307	520.709	1180.11	345.614
ATMSRB3	74.1618	111.386	91.9583	154.603	123.976	142.777
ATMSRB5	1497.9	1331.57	1539.88	2316.79	1939.9	1796.46
ATMSRB6	31.5466	22.1833	22.9723	27.0384	27.9268	21.0063
ATMSRB7	1913.54	114.636	104.577	476.586	1097.87	266.994
AT2G46300	13.2174	12.4027	10.8059	9.76726	10.1005	12.5433
AT5G67430	40.8267	47.7613	38.7065	24.1826	38.5922	33.9175
AT1G56180	156.944	243.212	225.743	182.135	167.488	195.476
AT3G22570	506.765	418.408	342.806	264.748	368.638	236.329
AT1G56190	243.323	296.645	319.716	257.149	295.528	316.806
AT2G03560 /// AT2G03565	11.8494	12.8251	11.8227	11.7728	11.6078	12.1876
AT2G46375	8.82942	9.18314	9.79603	8.48452	8.15978	7.63615
AT5G67460	19.6705	21.3413	20.2294	17.6247	18.1324	20.3683
AT1G56145	279.237	253.124	252.287	262.212	238.517	277.576
AT2G46380	8.37868	8.30173	9.33772	8.50687	9.4255	9.05274
AT1G56150	9.21022	12.7061	9.50256	9.94671	12.346	10.9709
AT5G67490	632.433	682.389	597.951	640.49	578.083	603.551
AT2G46360	6.51757	6.69748	8.01915	6.50884	6.65303	6.52281
AT3G22620	77.0034	48.4609	51.9961	42.0506	41.593	38.6972
AT2G46170	208.367	166.004	158.548	161.033	230.712	182.323
AT2G46190	9.71903	9.53677	9.92724	9.32183	9.68298	14.1737
AT1G56100	8.13979	8.20275	7.51493	7.37319	9.17158	7.92033
AT2G46150	27.8582	14.2632	13.2988	14.4105	19.6673	18.4358
AT5G67600	483.851	515	494.383	445.238	404.229	433.488
DTA2	322.765	269.058	276.389	219.809	224.818	203.567
DTA4	10.6767	10.8023	9.9476	10.517	10.1892	10.9144
AT5G67630	92.3917	137.884	119.512	117.775	104.991	133.954
AT3G22660	162.167	235.75	215.236	219.739	220.783	199.029
AT3G22670	16.5493	17.0293	18.2661	13.9382	16.3964	15.9508
AT5G53010	102.746	106.883	124.284	104.739	99.7366	110.244
AT5G28070	6.7813	6.35527	7.26952	6.93833	6.85939	6.2809
AT5G28060	1719.67	1555.73	1592.25	1774.21	1593.88	1917.01
AT5G28050	2230.11	3861.42	3254.76	4195.87	2954.34	3986.53
AT5G28040	227.637	209.527	165.669	211.576	188.361	174.396
AT5G28010	16.8923	20.3584	19.2021	17.4591	16.8217	18.8549
AT3G22600	357.257	63.8156	61.408	146.728	178.498	120.216
ATPUP9	7.87403	6.93241	7.3901	6.71202	7.16626	7.13912
ATPUP3	14.8064	13.1747	12.8003	13.1061	13.4384	14.2787
ATPUP4	73.3829	157.402	113.877	96.4148	97.3163	101.388
ATPUP5	21.7136	23.5107	23.0746	22.1653	18.0094	30.3532
AT1G56050	26.2088	25.6945	31.5475	29.9565	26.3244	32.9842
AT5G67550	10.9247	24.2018	18.4513	11.8137	14.1301	17.0981
AT2G46210	8.65208	9.05418	10.3188	10.7759	9.70888	10.8905
AT1G56060	54.959	25.4224	20.5431	32.4935	36.2241	29.5037
AT3G22690	9.16428	8.9359	10.0576	9.52676	9.5868	8.55261
AT2G46220	1839.78	2860.26	3113.6	2994	2635.07	2880.1
AT1G56080	38.9697	29.9469	30.9317	34.8056	30.8996	43.0673
AT2G46200	98.8769	116.55	156.356	121.605	110.097	143.041
AT1G56090	171.45	224.105	234.973	178.267	174.397	200.465
AT2G46250	11.7616	10.6083	11.8516	11.0689	10.3417	11.8705
AT1G56020	74.4344	63.4045	63.3546	48.2574	51.1461	40.9524
AT2G46260	414.163	642.534	576.209	574.426	537.128	603.275
AT1G56030	6.95322	6.054	6.83612	7.37195	6.15547	7.17993
AT2G46230	453.219	555.223	657.402	559.331	517.372	563.471
AT1G56040	6.7226	8.17598	7.38619	7.53385	7.39235	7.60482
AT3G11860 /// AT3G11890	34.1541	39.5239	46.5565	41.8532	44.7952	36.0966
AT5G53540	524.279	604.283	682.571	622.512	505.042	648.818
AT5G28560	9.43733	9.63882	10.0996	10.4014	10.1967	9.78655
AT3G22750	185.084	198.519	157.983	193.118	190.139	240.994
AT5G53570	539.175	472.252	520.649	445.144	442.186	462.605
AT5G28550	16.9792	13.9447	13.9003	13.6193	12.9696	13.8192
AT5G53580	76.8627	100.308	133.266	116.05	109.032	121.195
SAE1A	263.639	251.964	256.597	251.284	258.675	300.267
SAE1B	195.329	183.238	204.558	153.289	157.235	157.324
AT3G22770	9.56738	10.0604	9.79795	9.25856	8.84	10.1631
AT5G28520	30.3495	36.2522	29.8945	17.678	23.5147	27.5565
DUF2	29.0327	17.8968	26.0926	27.5697	20.5777	20.6145
DUF4	8.82867	10.3705	7.88617	8.80336	10.2115	10.0169
AT3G22790	10.4737	11.173	14.8758	11.1076	10.9924	12.2593
DUF5	17.0053	26.4237	23.1435	17.298	18.6811	25.807
DUF6	17.19	15.6919	15.0677	13.7138	14.5732	14.7931
DUF7	106.49	105.834	130.146	118.212	87.2577	97.445
DUF8	10.209	10.1366	8.72367	9.03926	8.7558	10.4905
DUF9	16.4037	12.1453	11.8451	12.9721	11.6552	14.2428
AT2G46900	519.854	670.293	652.955	637.173	577.549	620.081
AT5G53500	39.7601	63.0576	71.4383	49.7942	41.8038	55.2589
AT3G22700	8.51598	8.82786	8.50324	8.49355	7.27209	7.42243
AT2G46930	39.4496	29.454	40.5115	57.0973	44.9829	59.2858
AT2G46940	130.672	182.559	163.965	118.05	116.747	171.569
AT2G46915	7.17118	8.05308	8.79166	7.67395	8.26038	8.03806
AT5G20430 /// AT5G20440	8.48456	9.69703	8.88496	8.65915	7.65438	9.09612
AT2G46910	64.1112	84.4724	95.9027	89.1075	91.692	64.947
AT2G07360	302.331	392.947	403.758	376.35	379.405	377.241
AT3G22710	10.0637	8.96951	11.2845	8.69701	9.80353	8.18515
AT5G28590	24.1542	27.9659	23.409	29.4015	23.2771	27.6612
CDKC2	225.629	227.546	307.242	259.57	241.887	292.032
AT2G32340	85.3077	60.1152	52.6356	64.5107	57.0807	61.7593
DUO3	65.5723	75.0398	72.9777	67.1179	72.6167	92.1309
AT2G46980	7.48101	8.34992	8.19645	7.99081	8.10636	9.22805
AT2G32310	11.416	10.6968	10.8475	11.1469	11.2066	11.348
DUR3	127.639	124.322	115.183	153.714	208.239	157.167
DUT1	14.3425	15.9288	15.6947	15.7704	12.4213	12.41
AT2G32380	107.833	157.611	189.21	176.842	196.89	144.455
AT2G21190 /// AT4G38790	317.519	344.499	304.523	364.709	407.927	359.051
RNR2A	162.108	120.276	106.153	130.559	125.64	138.225
AT2G32350	8.59539	9.28251	10.1309	9.19958	9.40478	10.0538
AT2G32360	8.20945	7.40022	8.27258	8.00446	6.77435	7.69306
AT5G28500	26.4311	29.1935	29.3317	27.0958	22.7065	34.4541
VIM4	32.2517	30.5247	39.1767	47.0695	31.1298	33.2316
VIM1	31.4991	36.7502	43.9354	38.4467	37.469	32.7841
VIP5	223.933	266.491	249.933	171.704	178.934	187.816
VIP1	907.242	1397.27	1446.56	1082.56	842.92	1069.13
VIP2	140.829	166.323	151.793	143.715	143.059	130.404
VIP3	99.6507	125.802	129.271	106.029	92.3917	106.021
VIP4	194.253	234.388	254.375	231.257	225.771	238.742
AT5G14050	177.669	209.152	216.019	200.07	199.586	183.027
AT3G22850	289.076	277.988	239.833	285.198	394.488	295.976
AT5G53670	17.7525	16.5909	13.0274	14.1227	14.6651	16.495
AT5G53680	7.86484	8.53753	7.36175	8.65129	7.94707	10.4198
AT5G14030	619.38	789.404	758.187	740.539	782.106	631.758
AT3G22870	8.4182	9.15156	9.57803	9.07079	8.21824	9.06631
AT5G53690	7.15399	7.87692	7.51531	7.89895	7.81374	7.88456
VIT1	10.5658	9.93462	11.0177	11.093	10.991	11.2075
AT5G14020	14.1192	18.2942	15.2734	15.1036	12.0697	14.1026
AT5G28630	1668.68	420.017	365.992	969.907	1321.21	1403.44
AT3G22800	368.362	262.898	194.679	522.338	697.15	515.091
AT5G53620	159.031	200.561	203.003	221.252	201.994	206.008
AT2G07200	12.236	15.956	12.4505	11.625	11.0218	13.6901
AT5G53635	11.3565	11.0529	10.626	11.347	8.88872	10.8599
AT3G22810	32.2598	33.3242	30.0512	24.0154	25.4139	28.7521
AT5G14080	86.7475	102.877	112.676	103.341	82.8394	79.5434
AT3G22845	193.607	167.866	187.083	219.329	255.834	210.494
ATBZIP4	7.53143	10.3075	7.60837	7.58262	7.70871	7.64361
AT2G07240	10.5912	10.2692	11.7063	11.3419	11.5681	11.0113
AT5G14090	9.75817	14.498	13.5767	12.6197	11.4152	13.4896
AT5G53650	222.624	236.017	247.856	270.117	228.858	257.783
AT2G46850	11.8278	12.3162	11.5564	9.7433	11.4586	11.2333
AT2G32220	42.8823	29.235	25.5591	31.7069	40.228	24.7036
NTMC2T2.1	112.003	157.075	170.517	155.179	159.244	136.974
AT2G07280	7.77515	8.24683	9.1033	8.2548	7.27601	7.35313
ATPOB1	437.583	402.873	509.529	415.908	393.284	373.063
AT2G07290	9.6869	10.4675	7.91862	9.91803	8.49532	10.2093
AT5G28620	7.82625	7.4284	8.28568	7.55182	7.8328	8.33098
AT5G28610	686.244	266.863	249.017	445.31	525.976	406.247
AT2G32280	117.147	103.416	99.0975	79.0833	90.2947	71.9773
AT1G34490 /// AT1G34520	7.56588	8.21021	7.83139	7.11083	7.72641	7.10418
DWA1	171.709	225.893	193.707	178.3	161.592	185.259
DWA2	76.8627	106.253	127.93	90.8255	88.9908	101.266
AT3G22980	232.346	251.779	233.75	273.797	229.574	285.354
AT5G53310	702.569	597.993	552.964	725.563	757.486	792.135
AT5G53320	110.972	154.531	150.094	112.844	104.045	118.063
DWF1	1459.03	1503.83	2075.33	1411.54	1342.79	1388.39
AT5G53330	268.003	275.699	259.405	295.861	277.731	294.099
AT5G28310	14.5649	13.275	18.8291	17.5311	15.4699	11.741
AT5G53340	121.991	113.31	128.683	99.3412	115.459	114.508
AT5G28300	14.7364	10.7062	11.999	9.81689	11.639	11.0685
DWF4	111.283	114.575	119.579	62.5217	84.3043	62.9932
DWF5	430.083	436.871	393.699	519.135	489.913	603.843
AT5G53360	164.453	206	176.808	194.408	189.269	196.878
ATPPOX	121.773	121.141	149.288	135.12	131.28	144.629
CPN60A	394.273	390.034	452.146	343.844	326.153	390.827
CPN60B	218.719	235.75	249.502	278.071	271.516	303.238
AT3G22920	14.2276	14.73	11.7709	14.1794	14.5593	15.2048
AT3G22910	25.7928	14.822	14.5183	14.168	15.4445	16.8117
AT3G22940	6.39063	7.91622	7.77767	6.09647	5.80685	5.74806
AT2G07110	7.40809	8.47301	8.41731	8.06218	7.9359	9.34289
ATFYPP3	274.365	352.437	339.121	310.279	307.93	244.216
AT2G46735	45.0634	47.3487	34.2355	48.3329	41.0295	46.3658
AT2G07140	112.769	200.377	236.138	187.112	106.655	182.042
AT2G46740	126.813	248.605	237.076	531.925	462.18	570.472
AT2G46710	45.6439	30.8352	41.8606	28.1722	27.9557	36.2979
AT3G13210 /// AT5G45990	17.289	17.13	21.6382	20.4271	16.1591	18.7337
AT2G07180	290.149	347.617	301.315	368.704	380.026	394.263
AT2G32140	77.2661	15.4544	17.0128	61.5751	83.5978	31.6387
ATPPC1	324.213	280.689	299.465	275.525	340.575	298.963
ATPPC2	432.13	303.391	435.367	326.882	295.45	334.159
ATPPC3	57.3148	73.7642	92.3458	41.2324	33.331	35.7635
ATPPC4	9.57181	7.58042	9.57923	8.66165	9.10119	9.22724
AT2G07170	16.1778	14.3191	15.9388	15.4249	12.8596	17.7168
AT2G46780	53.7856	18.6309	13.2736	21.1698	21.7283	22.0859
AT2G46750	1652.85	1907.97	1834.6	2995.96	2994.07	3536.24
AT2G07190	7.26945	7.01665	6.65258	7.11903	6.3682	7.30763
AT2G46760	7.3349	9.35167	8.97685	10.2648	9.20102	8.38696
AT2G32170	249.663	307.888	353.508	294.155	296.713	321.035
AT2G32150	2768.74	3941.63	4417.28	4388.44	2749.39	3880.45
AMSH1	552.933	723.256	579.276	698.79	645.658	560.202
AT2G32160	8.58531	9.65973	8.56995	7.95398	8.32148	9.17426
AT2G32190	87.0834	18.6728	17.5661	31.0863	42.2935	17.0993
AT5G53420	39.5997	32.4525	31.6036	22.6683	25.1942	24.1551
AT5G53440	300.098	255.21	310.517	242.591	248.884	279.19
AT5G28442	9.88317	11.7916	12.0863	12.7307	10.1977	12.6942
AT5G28420	7.91431	9.37157	9.87174	8.07451	8.01915	8.36189
AT5G28410	7.04325	6.96153	6.14602	6.1645	6.86366	6.87468
AT5G53480	245.042	227.695	233.347	232.212	241.987	258.811
ATRER1A	649.815	355.833	277.95	389.934	464.777	372.048
ATRER1B	415.202	482.528	474.892	486.106	530.894	440.955
AT5G53490	147.198	286.933	296.533	232.392	187.533	232.379
AT5G53410	21.7136	22.0279	23.0519	19.5078	18.2814	21.0096
AT5G28470	7.3651	9.82192	9.10764	10.0505	7.31062	7.9762
AT2G46610	51.5839	29.9721	30.1258	28.9386	35.5031	38.357
AT2G07020	7.84964	7.91082	7.65608	7.54029	6.97801	8.73712
AT2G07000	26.3528	21.4333	17.6338	16.4179	17.1608	18.2589
AT2G46620	483.356	280.96	258.164	313.729	373.329	320.871
DHDPS1	199.25	302.741	252.523	228.694	214.388	235.4
DHDPS2	215.188	249.493	244.568	246.11	262.095	273.067
AT2G46600	1493.04	548.087	700.116	1091.07	1807.77	1013.56
AT2G32020	347.374	77.6535	66.8043	233.704	354.107	217.848
AT2G46630	10.1048	11.3884	10.474	12.6923	14.0204	11.4565
AT2G32000	141.595	154.593	155.124	137.626	128.463	175.745
AT2G46640	9.364	10.9528	8.23884	9.40306	7.53475	7.54087
VLN1	9.16369	10.456	11.1592	12.3726	10.8108	9.50502
VLN2	214.835	256.178	291.747	258.767	253.01	260.848
VLN3	534.117	586.294	522.589	485.339	400.453	471.178
VLN4	122.848	105.625	91.2937	116.505	103.796	111.587
SAG20	1761.12	3111.48	2867.65	3534.29	3043.53	3943.49
SAG21	2483.01	1386.55	1063.47	1909.29	2263.81	2296.72
SAG24	2062.61	2665.77	2286.4	2719.03	2701.83	2759.91
AT2G32050	7.08763	7.91315	6.92446	7.78571	7.28766	7.74111
SAG18	316.457	403.135	343.348	355.885	352.915	418.525
AT2G46690	215.566	822.154	751.905	489.372	354.595	465.303
SAG12	8.34508	6.73596	7.5177	7.69643	6.96209	7.83754
SAG13	6.5314	7.69939	8.30517	8.31015	8.90939	7.78852
AT2G32060	566.352	596.667	647.885	579.182	603.637	581.557
AT2G32030	251.469	76.4019	83.0206	186.491	289.574	142.589
AT2G32040	237.198	220.097	236.312	220.781	230.08	232.843
SAG29	13.3798	16.5982	17.419	14.805	12.861	17.4492
AT2G32090	394.026	425.934	574.81	484.765	486.896	411.488
AT2G32070	571.979	576.081	605.98	574.01	547.657	547.654
AT3G21890	14.5926	16.1508	13.5604	14.8099	13.395	15.006
AT1G80550	119.461	139.563	144.6	128.335	112.077	128.919
SnRK1.3	11.5139	12.3538	12.7242	11.3516	8.70549	10.2816
AT1G80580	10.4399	13.1332	12.4557	13.2158	15.3871	12.2802
AT1G80570	127.409	223.463	244.017	197.137	133.823	207.648
AT2G07705	12.0596	15.2753	16.2652	12.4847	10.13	12.5506
AT2G07738	9.5791	9.40561	10.4014	9.61673	8.61305	10.4452
AT1G80520	13.1848	14.9694	11.6781	10.5278	11.1327	11.1373
DYL1	3586.65	5466.98	5525.28	3981.98	3431.5	3638.23
AT2G07721	7.90149	8.59841	7.18806	6.95458	7.66298	8.45255
AT2G07728	13.2735	17.912	18.8987	16.1848	13.3241	20.3557
AT1G80510	76.6168	96.7728	119.908	117.145	115.548	112.847
AT1G55590	214.09	324.947	362.944	224.433	214.001	271.52
AT1G80530	305.968	268.653	299.309	243.964	270.915	287.709
AT4G40030 /// AT4G40040 /// AT5G10980	3651.77	3584.61	3883.55	3315.34	3705.19	3551.6
AT2G32730	311.568	368.166	370.135	308.332	305.825	349.988
AT3G21810	65.2442	62.2956	61.6241	55.77	57.9121	62.025
AT2G07760	8.8492	8.43363	8.74023	10.9102	8.63379	9.32377
AT1G55530	733.645	1046.02	1155.91	799.146	719.258	777.313
PEX3-1	18.4643	12.5222	15.8257	13.5495	14.4354	15.963
AT1G80500	160.491	208.82	191.939	176.22	192.951	193.311
AT1G55550	14.0013	12.6387	16.1288	14.3032	11.972	14.8748
NOP10	922.62	1092.74	928.086	845.273	732.085	946.536
AT2G32750	7.64224	8.60041	8.50403	7.74187	7.74455	6.75346
NOP56	314.633	407.329	410.642	438.529	472.161	405.388
AT2G32760	141.165	113.328	114.075	114.311	116.166	137.295
AT2G32790	9.49029	11.9458	8.58228	9.55403	9.8468	10.1587
ATPIS1	139.862	239.352	271.777	291.906	243.321	278.225
AT1G80440	2651.57	5196.47	5308.27	4868.83	2733.14	3429.6
AT1G80450	14.0969	13.6556	13.7381	12.2786	12.1639	11.5059
AT1G55440	12.4697	9.76946	8.54866	9.27349	10.04	10.7599
AT1G80400	210.448	218.133	195.276	179.212	193.761	221.994
AT1G55450	1187.7	427.478	349.03	1442.17	1900.65	2602.9
AT1G55460	104.416	120.201	109.723	100.835	98.9797	117.217
VND7	8.58337	7.27301	7.67857	6.58736	6.4181	7.35313
VND1	7.59653	7.07498	9.24771	8.31735	7.24154	7.82997
LECRKA4.1	18.0709	17.9599	16.4572	34.1821	64.5653	39.4894
LECRKA4.2	21.0509	20.5845	14.6057	42.8293	40.8334	50.2727
LECRKA4.3	36.0306	30.6537	20.3781	61.7391	76.5412	58.713
AT3G21950	10.7632	9.30782	8.51443	8.62438	8.8728	9.43457
AT2G32600	352.95	389.013	416.648	352.715	334.012	395.441
AT1G55430	193.066	19.6682	24.7477	18.1219	73.8413	22.7754
AT3G21970	9.96904	7.90616	8.43243	7.52943	7.819	10.2636
AT3G21960	9.09702	8.9844	10.5137	9.74126	10.5694	10.8643
AT3G50808 /// AT3G50810	96.0839	86.0719	82.0281	46.6964	73.4354	73.5587
AT2G32630	8.6297	8.95519	8.48569	9.30024	9.59609	8.51643
AT2G32640	10.8289	10.4603	10.5442	9.70946	9.87965	12.6405
CDPK6	1131.44	904.87	906.231	796.466	851.291	786.939
CDPK9	56.9336	56.5998	53.7582	43.2336	57.7164	70.5352
SAHH2	96.2448	69.0272	70.7316	113.895	83.2702	83.7262
AT1G80360	315.78	327.502	324.854	329.252	344.558	363.286
AT1G80380	3015.31	3902.83	3771.32	5364.6	4431.01	4739.81
AT1G80790	151.572	133.207	164.216	93.8557	106.268	110.743
AT1G80750	276.084	249.678	311.725	250.85	290.561	311.365
AT1G80780	930.954	1198.17	1379.43	1193.43	1060.48	1210.08
AT2G07505	9.15383	10.1173	9.1023	8.35778	8.46277	9.57973
AT1G55760	84.0298	102.282	112.166	99.3929	110.307	97.0965
AT1G80720	22.3897	25.9225	27.6847	23.8516	28.8462	26.6979
AT2G32500	8.34802	10.4938	10.187	9.88359	8.85321	10.2073
AT1G16170	126.072	198.332	187.842	97.0751	132.18	100.278
PMT1 /// PMT2	8.99381	9.66581	11.0993	11.2971	10.8591	13.3429
AT1G55790	24.0526	19.5852	19.3112	55.5058	68.1621	31.3274
AT1G16180	1635.07	2011.49	2259.74	1713.22	1871.93	1886.72
AT2G32520	863.858	1129.24	1152.99	740.766	783.705	810.7
AT2G32580	162.141	173.235	194.683	143.535	123.046	143.512
PEX11C	1216.68	1921.27	1793.03	1471.82	1423.9	1557.71
PEX11D	352.841	591.08	615.461	600.65	387.439	530.812
PEX11E	620.705	894.714	763.763	917.69	775.283	887.725
PEX11A	159.806	153.46	129.346	147.746	159.117	160.252
PEX11B	18.3936	12.848	14.1903	16.5199	13.7279	15.0378
ATPLC1	40.7555	26.3476	26.1218	18.1717	27.5018	25.3228
AT1G55700	26.0767	19.6771	20.4288	20.1204	24.5968	18.3092
ATPLC2	547.299	512.62	655.333	599.094	603.372	585.805
AT2G32560	48.3572	63.0669	54.5129	52.3938	38.9614	34.6164
AT2G32590	16.5862	19.8039	21.5601	23.2059	15.2538	17.6432
AT1G57760 /// AT1G57765	24.1584	28.746	20.1062	25.0256	22.8135	22.3905
VOZ1	61.2391	62.8348	69.7088	59.4116	49.3102	68.4619
VOZ2	172.384	254.44	275.907	208.713	182.63	214.64
AT1G80670	109.385	112.434	121.506	102.409	103.189	111.027
AT1G80690	18.2389	32.6258	26.5683	25.1148	22.595	22.8677
AT1G55680	532.408	728.873	784.448	686.356	607.467	632.391
AT1G80640	19.273	20.1876	21.5809	22.4599	19.6293	20.4327
AT1G55690	32.7132	49.6857	44.9344	41.9159	43.3338	38.1238
AT1G80630	66.0994	89.9751	92.6995	63.4203	58.1722	65.2683
AT1G16040	43.9147	58.4449	51.7273	48.2759	55.4853	53.3585
AT1G55660	9.73382	8.64223	10.3858	8.99913	8.7215	8.42851
AT1G80620	153.363	178.022	175.895	155.968	158.001	149.233
AT1G16020	42.3711	43.6818	34.329	35.9777	41.2673	49.8912
AT1G80610	15.2004	11.809	9.50371	13.8366	14.331	12.1186
AT1G16080	75.688	100.459	115.063	96.6458	92.4549	101.511
AT2G32415	20.598	27.7322	29.9233	32.2944	27.9639	30.9514
AT2G07440	8.72902	8.91371	7.73884	7.82834	7.51044	7.29119
AT1G55630	38.158	43.7305	60.3489	33.3104	39.1308	33.3174
AT1G18000 /// AT1G18010	51.9867	74.3735	93.5334	90.3084	58.7935	68.1211
AT2G32450	74.4924	41.1183	68.1066	44.8193	45.6802	31.4507
AT2G32430	56.4248	44.9012	37.4862	57.826	85.3377	58.5786
ATPME1	1563.05	1530.25	1066.27	1338.73	1179.06	1187.59
ATPME2	9.06936	8.1972	7.96471	7.50377	8.15803	10.0326
ATPME3	430.649	571.66	563.919	455.824	541.979	489.333
AT1G16000	50.5577	51.1859	67.1452	64.624	65.9659	57.5668
AT2G32470	6.05157	8.17323	8.04467	7.08225	6.88958	5.88913
ATPLT5	880.013	920.828	1015.64	1098.59	1078.79	1018.87
AT1G69760	540.005	416.286	391.394	380.543	396.299	349.657
DELTA-VPE	8.46424	9.20714	10.4479	7.8121	7.898	8.96838
AT1G55150	235.439	269.609	278.078	230.546	227.392	300.547
AT1G69790	68.4539	53.6521	45.6627	49.0239	73.1159	49.1564
AT1G69730	9.43144	8.24683	7.51199	8.46455	7.9398	10.0674
SAMC1	267.661	308.259	326.877	235.517	238.725	258.787
SAMC2	18.6362	21.3313	26.2062	19.7261	19.9125	22.0344
AT4G11890	6.77593	7.42428	6.88167	6.96368	7.80821	6.70591
AT4G11870	9.27936	9.08523	9.58546	9.76615	8.89502	11.5076
AT5G29000	119.259	130.807	135.911	108.035	117.356	124.043
AT4G11860	222.141	275.854	324.118	307.787	261.155	289.811
TET10	99.5449	63.7289	56.7924	40.8217	55.9154	44.561
TET11	16.6381	22.4052	22.0298	21.2813	18.2562	18.0397
TET12	8.52965	11.7374	10.3417	7.90112	8.89113	6.80702
TET13	8.18154	9.23955	8.993	8.12136	7.49993	8.21396
TET14	10.6237	12.7455	11.9931	11.628	11.2841	12.8029
TET15	10.7056	10.3436	9.61819	11.5912	10.8344	10.655
TET16	9.19176	7.25948	8.42857	7.85952	7.91613	10.2094
AT4G11930	13.167	10.9204	8.98387	10.7079	10.9262	12.1674
ATPER1	10.3699	12.8044	11.4931	9.82328	9.82328	10.0296
CDT1A	9.29244	9.73006	11.0292	9.72553	9.41003	9.84237
AT4G11900	8.32959	7.07524	8.94152	7.15399	8.23147	7.10748
ATPEN1	183.112	198.945	218.159	158.236	182.19	160.825
ATPEN2	720.661	770.783	852.362	673.23	668.615	757.783
ATPEN3	16.231	13.3243	15.2972	17.9969	19.0134	17.1086
AT1G80090	11.7101	13.6448	14.2602	12.9587	13.1707	12.4767
AT1G80040	733.339	865.2	867.756	750.726	674.577	704.586
AT1G55090	126.252	122.51	179.211	148.189	142.325	150.57
AT1G80030	39.2969	39.4163	53.1757	35.6115	38.4036	40.9311
AT1G80060	48.2245	83.3343	72.1469	66.0599	64.8852	75.1167
AT1G55040	30.2459	41.8185	33.4734	39.8293	37.3429	44.6562
AT1G80000	135.416	127.893	111.773	104.896	129.914	111.317
AT1G69680	60.1956	57.8694	62.3979	56.7608	65.6555	79.3273
AT1G55050	12.9825	13.1848	15.9618	12.946	12.381	14.1216
AT1G69690	13.0607	10.3712	15.1208	10.7941	12.9995	11.9483
AT1G55000	214.654	401.316	361.623	357.439	277.716	408.122
EIF2 BETA	1240.84	1338.77	1367.78	1330.26	1276	1391.07
AT1G69660	8.10559	6.84124	7.80462	6.70308	7.2153	7.9154
AT1G55030	10.6144	8.3273	7.34342	7.61387	8.06436	8.20369
ATSBT4.12	864.143	1230.5	1045.71	938.946	912.422	937.656
ATSBT4.13	10.7632	9.86959	9.88089	9.43854	9.41883	9.60734
AT1G69610	14.2938	9.9312	9.43179	10.7872	10.8118	10.157
AT4G11790	165.434	157.063	225.386	179.474	192.458	171.989
AT4G11780	6.48043	6.35527	7.33306	7.27595	6.20923	6.49155
AT1G69630	6.21242	5.95366	6.51752	5.33436	6.84544	6.04038
AT4G11770	11.0079	12.5794	12.1757	10.3419	11.2691	14.1687
SAM-2	1536.71	1562.99	1620.35	1519.61	1226.78	1429.47
VRN2	132.118	111.373	103.019	122.443	113.659	113.718
VRN5	161.638	94.9872	81.1763	109.053	129.698	106.163
AT4G11745	8.41841	10.5882	10.0384	11.0983	11.019	10.4198
VRN1	414.297	478.644	515.843	378.06	349.608	409.633
AT4G11730	7.97379	8.43179	9.10764	6.54859	6.93917	7.88467
AT4G11700	8.65055	8.5502	10.0832	10.1807	10.2155	8.75087
AT4G11800	302.907	201.831	207.42	177.673	257.141	207.831
AT5G54095	10.0768	9.46377	10.4785	11.1532	9.72522	9.66461
AT5G54090	167.462	136.716	143.643	152.195	115.814	142.946
AT5G29070	10.5231	16.1508	12.9286	16.278	17.6384	13.0261
EMB93	41.3223	50.7551	50.6064	51.4423	39.2997	41.3699
AT5G29050	7.19772	7.66301	6.89618	7.57387	7.00251	7.72255
AT3G11990 /// DD18	6.44625	6.35527	6.5688	6.3046	6.50941	7.02924
AT5G54000	10.3975	11.3335	11.8878	10.7942	11.0517	11.028
AT5G54010	7.48852	8.15063	6.67461	9.34313	7.05485	7.69026
AT5G54020	16.9463	10.8238	9.86622	8.73958	9.30552	10.3618
AT5G54030	18.85	7.09806	7.71045	6.59332	7.21497	6.90371
EMB25	44.5718	48.09	45.3455	45.8251	42.2557	44.6058
AT5G54040	53.6975	22.4948	21.4835	16.6715	37.2248	24.722
AT1G69570	30.2646	34.0171	23.517	23.8907	24.1599	25.6385
AT1G69580	18.046	11.2534	12.1586	12.4202	15.6769	11.7186
AT5G54050	7.91855	6.12571	6.94899	6.64893	6.76836	6.41553
AT1G55360	144.326	207.125	195.049	167.056	155.706	161.125
AT1G80320	16.0015	14.9345	14.2968	13.6178	14.8931	13.9507
AT1G80310	189.806	182.729	180.331	129.755	122.249	127.693
AT1G55390	356.023	39.9937	48.0036	39.184	204.292	34.9063
AT2G32910	291.046	249.565	250.679	242.894	223.407	248.771
AT1G69990	9.32606	9.56722	9.05062	8.44117	7.73312	9.46811
AT2G32970	40.3949	78.7616	48.0161	69.4649	54.757	57.7807
AT2G32980	197.737	300.432	240.309	257.565	253.018	293.224
ATPHB7	8.48456	7.15352	8.17038	7.48332	8.36047	8.97366
ATPHB2	430.311	759.502	851.272	639.819	516.477	612.445
ATPHB3	714.386	902.467	836.138	822.279	761.575	928.531
ATPHB4	96.1476	146.292	187.267	180.569	147.045	166.055
ATPHB5	8.03042	9.62333	9.21437	8.58079	8.99385	9.74673
ATPHB6	527.851	702.45	691.28	680.101	656.952	742.222
VSP1	43.5306	10.4905	25.8668	12.0152	14.1328	12.4346
VSR5	73.617	62.713	71.3076	78.4552	100.771	90.8001
VSR6	323.542	291.25	253.227	465.077	552.867	611.407
VSR7	949.76	986.71	931.832	1145.11	1132.15	1287.81
VSR1	1149.1	1265.01	1278.58	969.391	913.689	1170.15
VSR2	8.383	10.0719	9.43293	8.29062	8.98169	8.23987
SAP10	103.254	37.8999	23.5944	65.0053	97.5617	55.196
SAP18	234.069	339.484	339.37	338.608	332.248	291.414
AT1G69910	25.7235	15.0088	17.6138	17.2887	15.3022	19.9571
DELTA-TIP	49.4324	58.2491	129.348	47.3478	175.075	120.796
BRCA1	9.30832	9.63811	9.94951	9.99302	9.51069	8.71493
AT1G80280	18.1192	13.9547	15.5699	14.8024	18.898	12.3705
AT1G80290	63.445	98.0064	88.5844	74.6968	78.9157	71.4043
AT1G55280	20.9732	26.9667	29.0538	25.7122	22.3819	25.5435
AT1G80245	58.0308	88.7712	75.7902	61.4094	69.0467	67.5727
AT1G55290	17.3444	18.3995	18.1858	17.2625	15.9268	22.2635
VTC2	665.409	301.225	416.862	464.999	461.29	331.12
AT1G80230	208.799	266.089	312.24	279.155	298.582	306.773
VTC4	29.539	32.0885	32.9115	32.2433	31.1753	32.2433
AT-AER	22.6485	21.4654	18.7129	22.4489	28.2949	23.7348
VTC5	41.2746	37.1393	42.7896	59.555	65.2843	50.5706
VTE1	17.4611	17.2406	18.6806	20.496	16.769	17.112
VTE5	77.0807	65.0384	73.3876	69.2425	91.5611	53.6861
AT1G55240	13.3766	16.3674	15.4909	13.1904	13.9991	12.5644
AT1G69890	729.074	594.029	574.942	824.068	761.786	785.314
AT1G55260	13.8852	12.6748	15.8357	14.8707	15.3553	12.7801
AT1G55265	15.9322	15.8718	12.5227	11.9846	13.3747	15.5641
AtCXE16	122.458	126.618	123.877	122.3	150.855	132.978
AT1G55270	143.723	99.2836	101.014	93.8764	97.595	104.239
AtCXE17	11.208	15.9645	15.2909	13.8012	11.6	16.3562
AtCXE18	37.9922	37.5354	47.0006	27.3001	21.1557	23.8288
AtCXE20	25.6046	42.0248	34.605	27.1233	29.5554	21.5183
AT1G55200	14.7241	14.8965	19.4474	11.725	9.01589	11.7076
AT1G69840	942.778	549.992	492	503.869	625.556	606.516
AT1G55210	56.5884	19.4564	18.9637	32.0802	34.4384	25.9606
AT1G55220	11.6328	11.3073	14.2923	13.3975	12.2867	14.4833
AT1G69860	8.47962	9.06483	7.31652	7.25078	7.80761	7.74467
AT2G32850	243.444	277.018	248.824	259.767	229.452	269.115
AT1G69800	155.125	153.669	203.002	144.651	137.037	171.717
AT4G11970	48.3431	63.7771	71.3313	46.3729	41.4389	54.9562
AT4G11950	17.0361	14.1195	19.0031	15.2137	13.6821	15.2733
AT4G11940	8.48456	8.74107	8.06126	7.9352	8.2142	8.4252
EBF1	1582.77	1451.65	1467.92	1373.23	1476.53	1416.51
EBF2	1186.94	2130.85	1969.24	1518.98	1164.98	1802.72
AT1G80160	351.163	529.05	446.066	594.741	301.264	603.754
AT1G80180	3027.55	5738.19	5788.63	4366.2	2969.39	4103.81
AT1G80170	46.249	42.3906	47.665	32.5435	39.5174	46.2494
AT1G55160	280.771	380.667	345.284	271.793	242.16	330.221
AT1G55170	139.035	112.068	150.918	141.96	127.852	146.016
EBS1	203.299	203.1	187.842	248.867	258.705	217.777
AT1G80140	9.88303	10.5176	8.64031	10.0436	9.98584	13.1766
AT1G80130	7.42244	8.26273	8.02063	8.58354	8.01915	9.26655
ATRABA1B	249.246	233.959	268.379	237.496	202.849	226.583
ATRABA1D	132.276	142.039	124.168	116.388	121	102.3
ATRABA2B	15.6586	12.0175	14.08	11.4918	12.0696	13.1133
ATRABA2C	445.4	528.454	478.462	348.328	365.81	424.329
ATRABA2D	514.92	814.706	867.703	621.822	657.315	665.301
TIP5;1	9.00961	10.292	9.99275	9.6443	9.88635	10.854
AT4G11450	36.895	26.4237	26.4308	20.6066	22.6383	26.1886
AT1G16800	27.7003	19.6145	21.9016	22.9116	22.4124	24.2307
AT4G11440	22.9714	26.2388	24.7362	21.5493	22.6383	26.9246
ATRABA4C	326.506	96.5422	75.0909	115.416	208.92	117.899
ECA1	457.992	383.045	455.049	388.161	526.48	426.741
ECA2	78.7887	66.5834	58.684	58.2047	80.4168	63.4138
ECA3	139.255	144.592	158.82	124.896	151.14	137.543
AT4G11410	139.685	125.87	113.941	114.935	128.699	121.883
AT4G11400	9.92227	8.98081	10.8475	8.87382	10.1977	11.8615
ECB2	13.8701	32.1937	23.9103	20.5434	19.5919	18.249
ATPAO1	16.4142	10.9771	12.0767	11.64	11.5868	10.0575
ATPAO2	151.314	79.9643	79.1087	111.034	135.291	107.087
ATPAO4	236.264	165.773	157.507	183.375	235.798	199.948
ATPAO5	94.357	103.922	138.967	100.695	99.0834	70.0306
ATPAP1	434.029	126.196	131.919	255.545	403.618	193.582
ECI1	123.447	79.0117	105.382	136.575	150.637	140.336
U2AF35B	449.888	711.212	872.552	510.537	477.357	603.975
AT1G16790	34.3454	43.26	42.4187	36.2233	37.3331	38.6807
ECH2	656.317	957.342	1003.03	996.617	881.062	945.317
AT1G16770	14.2488	14.2488	13.8927	14.6855	15.0821	15.9366
AT1G02160	385.328	413.677	360.26	357.058	333.75	373.552
AT1G02150	280.637	307.74	358.507	257.578	244.898	296.848
AT1G02190	9.12696	8.33984	9.22319	10.7605	9.2661	11.0918
RNEE/G	29.8312	34.0061	35.9889	20.5523	24.9041	23.9447
5-FCL	88.9756	136.957	109.906	109.281	108.771	91.3501
AT1G02180	18.6011	28.8758	28.019	23.3394	22.3721	22.8777
ECR1	294.173	278.042	324.274	301.619	288.953	276.573
WRKY9	121.054	249.35	187	243.794	188.997	205.265
WRKY2	68.3373	47.2211	42.5633	52.1818	54.5375	51.3423
WRKY3	156.171	193.243	174.492	149.6	139.273	137.757
WRKY4	313.638	474.635	431.3	346.185	306.588	368.365
WRKY6	168.151	139.245	109.355	270.033	298.227	356.094
WRKY7	202.366	339.985	279.192	243.012	188.268	225.963
WRKY8	13.786	13.27	11.2081	20.942	19.5586	16.1819
ECT1	344.697	357.693	478.2	356.242	336.583	358.147
ECT2	1647.59	1358.16	1501.44	1367.05	1491.63	1336.73
ECT3	549.313	563.783	564.163	503.319	580.327	563.988
ECT4	104.778	86.7948	97.1454	83.0253	83.3206	102.536
ECT5	279.392	294.245	285.767	249.401	270.292	321.025
AT1G16705	8.65468	8.4146	9.29424	8.98456	7.98506	8.39954
ECS1	12.5726	12.7675	17.9202	48.9197	22.3479	37.4972
AT1G16750	10.4475	11.0746	10.0979	10.8381	11.3578	12.1852
AT1G02100	491.546	661.575	538.54	464.267	481.398	535.971
ECT6	160.013	59.0793	45.1904	57.0296	75.0598	49.8978
ECT7	217.15	114.396	105.394	159.582	178.051	141.246
ECT8	145	60.6152	47.1316	64.1607	87.209	54.2831
ECT9	87.8251	97.6204	66.8441	65.386	63.2476	79.9327
AT1G16760	6.09482	8.2444	8.1242	7.13742	6.66375	7.4364
TIP4;1	9.73483	11.0232	10.629	9.74126	10.3852	9.95643
AT1G16740	249.976	267.462	301.508	240.657	263.658	248.243
AT1G02110	63.1572	64.9161	63.2885	50.4659	40.977	41.64
ATRABB1A	18.901	22.4478	21.4639	19.3985	18.9531	21.3094
AT4G11350	11.8757	14.0505	14.143	13.6663	13.0905	16.7877
AT4G11340	8.62517	9.4802	8.83278	9.42164	9.88054	9.70836
ATB ALPHA	209.119	313.022	254.884	304.007	267.224	335.942
EDA1	7.64224	8.75235	10.8549	9.28543	8.42966	9.31618
EDA2	7.48917	8.0269	8.84754	7.66233	8.27989	7.69895
EDA3	50.3465	93.967	91.1211	98.9339	99.115	101.87
EDA4	108.055	93.7667	127.382	70.2007	64.5023	77.157
EDA7	54.9139	100.734	102.928	79.0835	76.426	89.0673
EDA8	10.1284	11.1145	14.7387	12.1583	11.9937	11.7239
EDA9	865.434	948.487	1009.25	1004.04	874.337	1169.09
AT4G11300	150.482	168.77	151.914	149.386	153.401	188.126
EDE1	8.8286	8.24683	8.86609	8.43345	8.30876	8.143
EDD1	167.13	166.908	179.176	144.861	157.432	174.581
EDF3	323.159	191.905	146.737	151.4	240.685	180.302
AT4G27560 /// AT4G27570	48.0341	26.3736	31.2447	25.1742	24.845	28.4374
ATPBRP	196.701	86.9033	94.4652	103.313	102.915	113.172
AT1G16670	547.859	486.995	417.33	563.642	615.199	603.931
AT1G02020	52.787	65.1862	55.1276	51.3751	44.7125	51.9821
AT1G16680	125.575	137.689	144.525	108.215	102.82	131.663
AT1G16690	30.4141	34.9963	49.9266	49.0771	50.3992	55.8117
EDM2	190.156	154.425	190.774	163.584	192.45	184.667
AT1G16650	169.352	177.521	198.881	169.592	171.027	194.58
EDL1	163.368	237.972	224.119	169.329	157.14	160.25
EDL2	212.142	151.548	128.529	155.211	201.954	165.17
EDL3	8.20317	7.91413	8.26072	7.60143	7.5767	7.85841
AT1G02070	25.6366	24.2795	24.0792	21.2337	23.7772	20.0246
AT4G25900	746.895	663.113	554.228	1436.45	1549.29	1566.24
AT1G02060	29.1419	63.3057	55.3348	44.8705	44.4706	48.9814
AT4G25920	6.72796	7.89173	8.25098	7.54604	7.3702	7.61965
EDR1	203.759	189.928	224.822	195.007	178.803	202.825
EDR2	211.032	166.455	151.727	168.767	187.634	236.163
AT1G02080	684.258	709.567	770.935	707.217	677.407	620.903
EDS5	133.07	22.2739	19.5755	34.7316	75.4844	39.3565
AT4G25940	35.1661	51.0814	46.6625	63.3432	63.4065	72.2043
EDS1	160.099	130.982	137.368	194.601	228.325	188.939
DiT2.2	111.517	122.35	117.313	99.2289	100.699	118.614
AT5G03220 /// AT5G03500	254.722	299.354	273.784	247.229	213.367	239.495
AT4G25980	8.8916	8.96951	8.80709	9.0276	7.74817	8.86708
AT1G16640	7.02645	9.3758	8.38335	7.83615	8.62287	10.3771
HIS1-3	2043.77	1612.58	2783	1184.98	1395.64	1409.04
AT4G11380	477.796	488.607	449.348	541.116	522.121	571.487
SAT32	210.642	153.942	171.883	149.302	167.251	164.927
AT4G11690	8.19161	8.40284	7.95773	7.88866	9.01714	8.52175
AT4G11670	120.026	124.835	123.543	130.958	126.367	129.791
ATPCS2	9.43313	7.91413	9.14576	9.33804	9.38885	9.35902
AT4G11610	15.4031	19.3646	23.6986	19.3626	15.0053	16.0391
AT5G14980	8.05394	10.3004	9.68704	8.94628	9.56286	8.76985
AT5G14970	164.879	149.063	152.917	180.007	153.214	174.6
AT1G02370	41.4618	83.5084	88.9064	74.0174	66.5642	53.2741
AT5G14940	245.669	333.411	468.801	310.193	277.254	290.607
ATPCME	43.8814	44.7729	50.1496	50.3969	40.2752	38.7442
AT5G14920	3004.56	4206.83	4657.51	2509.03	2612.9	3381.72
EER4	200.643	206.481	221.853	221.525	211.953	173.571
EER5	58.6454	120.711	103.911	120.982	103.107	94.7451
AT5G14910	128.048	223.586	217.324	186.115	118.567	187.057
AT1G16950	10.5397	7.62379	10.5414	8.5843	9.13828	8.12619
AT1G02300	272.819	397.123	465.052	281.822	266.645	309.371
AT1G02305	1504.4	2069.96	2017.71	1760.33	1847.71	1960.64
AT1G02320	6.00869	6.35932	6.7256	5.67591	5.19231	5.53636
AT1G16940	8.28946	12.4993	9.17835	9.25568	8.17585	9.26615
AT1G02330	187.566	260.803	228.943	194.71	210.016	225.251
AT1G02360	189.836	161.732	102.565	470.395	625.176	668.021
AT5G14990	5.95867	5.62881	5.25058	5.19882	5.55828	5.92502
AT4G11590	6.8708	8.11282	7.91711	6.57626	6.46297	7.35313
ATNFXL1	414.558	306.57	388.249	310.681	333.683	350.652
ATNFXL2	117.901	104.107	148.146	104.577	107.827	94.2387
AT4G11570	196.137	199.421	188.94	162.37	153.478	181.506
AT4G11560	198.759	237.835	260.918	198.457	178.933	219.191
AT4G11550	17.6487	22.659	21.0758	15.3256	17.3405	22.3775
AT1G16900	78.1061	55.913	68.2821	63.8449	74.851	67.0486
TOP1ALPHA	238.148	250.139	315.725	260.125	248.467	335.983
AT1G02260	82.0897	117.217	112.189	85.6584	84.3902	90.7565
AT1G02270	349.047	245.12	214.283	202.426	251.879	204.534
AT1G16830	15.1102	14.9968	14.3021	12.8166	15.1339	13.1143
AT1G16840	235.443	451.875	323.01	342.833	267.247	438.37
AT1G16810	1448.87	1635.1	1500.86	1348.68	1286.46	1313.96
AT1G16820	19.5986	19.7621	17.4414	17.2977	19.9874	20.081
AT1G16870	298.4	410.882	533.797	415.931	387.367	388.359
AT1G41820	8.48788	8.81665	7.12287	7.985	7.71687	7.85945
AT1G16880	133.166	134.46	133.579	120.577	134.581	128.297
AT1G16850	13.1848	11.7501	8.17038	13.9045	12.486	14.2105
GDAP1	135.074	150.304	141.496	148.365	149.205	136.978
AT4G25660	149.227	285.852	227.577	235.866	188.533	192.738
AT4G11000	13.8268	15.668	14.5289	16.2655	20.1964	26.3391
AT4G25680	257.227	209.675	192.179	193.177	198.863	213.421
ATRABE1E	1307.31	972.789	1105.98	1226.95	1128.02	1183.05
ATRABE1B	1105.28	976.119	1242.66	999.624	891.326	1099.08
BRIZ1	72.8747	84.551	86.5594	81.2553	76.2724	91.6635
BRIZ2	43.003	34.5703	36.8837	29.8196	34.1513	32.1374
AT1G80960	55.4081	51.9052	55.9033	53.6937	53.0418	50.6914
AT1G80950	172.767	179.9	153.5	195.44	218.071	185.124
P5CS1	1152.05	1068.79	1069.33	988.55	947.741	1135.45
AT1G80970	68.1558	84.8802	82.9776	67.8261	57.2986	72.7554
AT1G55960	235.061	241.212	213.834	216.869	200.553	223.412
EGL3	9.09109	9.25272	10.6602	9.58477	8.9645	8.35005
AT1G80910	119.097	160.905	149.88	142.676	138.044	146.682
AT1G80940	48.3802	85.3742	62.9723	70.8326	60.9451	70.5939
AT1G55990	8.46821	8.32752	7.10101	8.64151	8.4322	8.21935
AT1G80930	345.35	471.956	554.383	452.837	397.35	445.268
AT1G16310	39.9959	80.6748	71.2841	77.6098	56.7002	79.9413
AT1G55930	107.556	88.4056	110.068	69.1197	79.2322	85.0775
AT1G55950	8.0327	7.99602	6.77263	7.27321	6.8811	8.69876
AT1G16350	273.416	349.028	382.869	366.786	327.039	293.548
AT1G16360	10.8615	10.7856	11.1837	11.4026	10.215	10.5044
AT1G55915	21.2104	25.762	25.3169	23.2853	18.5826	25.261
GYRB1 /// GYRB2	51.0134	50.4291	61.4539	54.6696	58.1581	53.0595
EGY1	507.687	478.408	519.155	377.907	363.707	454.032
AT4G11080	10.6466	9.7716	17.8676	16.8457	12.8217	16.2034
EGY2	20.5286	18.756	23.1085	22.3003	21.0346	20.9861
EGY3	23.8615	31.9543	27.5187	24.2989	28.4731	20.8774
AT4G25600	22.7887	28.1884	27.5623	25.4474	24.7281	27.6601
AT4G25610	60.4534	56.5771	59.1292	49.6396	55.0395	41.8546
AT4G25620	851.195	623.521	566.368	446.613	590.579	470.271
AT4G11030	7.81374	8.68419	8.39826	8.27096	8.15961	9.18728
AT4G11020	6.49719	6.35527	7.08496	6.04466	6.4813	6.71238
AT4G25550	206.248	315.287	296.998	287.726	277.039	259.789
DELTA-OAT	437.776	406.408	395.323	432.325	361.418	479.972
AT1G80880	15.9435	18.5294	20.0608	16.9774	17.3451	15.9599
AT4G25580	18.1815	13.9281	15.3935	18.6082	16.1409	22.4259
AT1G80870	114.868	200.143	189.782	152.873	97.8386	165.143
ArthMp086 /// AT2G07751	297.506	291.583	288.531	301.298	252.006	278.322
AT1G55880	110.233	126.537	137.407	126.942	126.738	179.041
AT1G55890	236.373	294.449	301.817	259.207	257.181	264.1
AT1G16290	14.079	11.8352	13.068	12.757	12.8988	12.0308
AT1G16260	46.1515	25.168	27.5843	96.6414	90.5563	98.6472
AT1G80850	25.1198	43.0875	43.0096	24.9914	25.1647	29.5938
AT1G55840	604.492	951.819	839.142	760.897	663.957	768.949
AT1G80810	42.1333	43.1591	42.5566	45.3451	35.9662	38.5777
AT1G55805	334.474	501.077	401.399	378.1	341.598	398.837
hda14	48.0309	56.8364	44.55	52.2768	47.5169	46.7946
hda17	163.642	246.399	239.658	177.526	180.216	202.687
AT1G55820	33.543	39.6367	52.2046	46.5211	45.5808	37.9913
AT1G55830	127.749	124.284	146.669	113.874	81.625	116.597
AT1G16210	728.209	936.516	866.368	791.638	764.313	885.913
AT1G16220	10.7892	11.9182	11.8084	13.629	10.7649	12.7726
D6PKL1	278.052	282.907	268.36	282.133	278.883	327.26
D6PKL2	278.002	330.536	381.211	272.267	238.468	272.568
TIP1;3	13.5797	15.6504	14.727	12.6947	13.0166	16.483
AT4G25510	5.82193	6.30556	6.43477	5.98604	5.94496	5.3988
SAUL1	93.1032	87.9962	96.1501	78.7607	101.056	91.0302
EID1	406.58	519.792	499.072	487.937	439.972	476.557
AT4G11230	9.55734	17.9599	9.06044	34.3547	72.5209	65.7974
EIF2	523.136	832.518	792.939	873.555	717.379	720.336
AT4G10520 /// AT4G10530	6.64383	8.0088	7.19424	9.40306	9.23355	21.3
AT4G11210	10.0512	7.94991	11.1925	8.05071	8.06222	7.59306
CYP718	66.9243	328.792	227.864	127.569	67.6375	124.695
EIL1	480.844	540.004	413.987	434.456	425.589	486.239
EIL2	11.784	10.0084	12.7662	12.7787	10.8197	11.8897
EIL3	144.947	100.411	106.964	129.524	133.225	159.622
EIN2	300.012	259.866	267.125	217.438	215.838	199.702
EIN3	1561.62	2002.7	2079.58	1576.4	1530.78	1660.96
EIN4	209.426	208.75	206.9	206.375	234.905	204.59
ATRABC2B	51.7332	30.0163	31.246	37.6637	40.7664	34.7239
EIR1	76.0896	86.0989	83.5822	83.742	72.7912	76.5363
AT1G16560	141.174	184.673	189.699	181.447	184.769	168.31
AT4G25800	27.5454	23.6056	28.0221	21.894	19.5715	24.5818
AT1G16570	119.42	107.209	116.063	89.7954	96.3479	112.952
AT4G25830	9.87253	9.82192	9.20738	9.43861	10.1871	10.263
TIP2;2	350.529	654.909	560.505	200.024	220.971	184.209
TIP2;3	126.783	210.939	128.683	94.7862	111.119	119.979
AT4G25835	14.9747	25.4836	21.9252	13.9749	17.0208	14.8974
AT1G16510	86.9991	84.6093	86.7629	63.4443	73.6152	58.0409
AT4G11290	356.32	608.8	557.309	827.7	963.542	834.26
AT4G25870	74.2234	110.286	94.8592	55.8298	67.2501	79.484
AT1G16520	32.0565	40.5324	52.3603	40.0241	29.7224	32.8619
AT4G11270	248.396	190.714	203.622	221.294	220.578	229.167
AT4G25890	147.532	187.306	167.95	195.98	201.686	201.818
AT1G16500	16.3866	21.9705	17.4535	16.321	16.1106	21.9689
AT4G25780	13.3353	8.90299	10.1734	10.0996	10.2637	9.34548
AT4G25790	11.2209	15.0878	17.1346	11.448	10.4718	11.2945
AT4G11120	77.1181	103.285	100.213	85.616	101.022	80.6128
AT4G11100	9.16428	9.52157	9.10008	9.11932	9.84613	9.79678
ATCDPMEK	68.2675	60.0498	72.2744	53.3041	52.4683	60.3133
DiT1	307.852	296.808	264.93	244.142	330.424	348.136
AT1G21930 /// AT3G42150	609.18	826.192	807.253	670.877	592.525	631.254
AT1G16480	14.8011	16.1517	19.549	14.7046	14.9187	16.9629
RPN12a	1033.08	1319.66	1089.56	1148.78	1043.15	1030.1
AT4G25710	400.379	357.707	346.471	327.774	349.306	390.134
AT4G11190	7.35982	8.59891	7.58411	7.66922	7.53081	7.79858
AT4G25730	243.172	321.867	286.928	249.086	235.486	266.942
AT4G11180	7.79916	7.80899	7.16958	6.81419	7.0455	6.71943
AT4G25740	439.878	422.616	420.485	411.991	371.161	420.446
AT4G11175	31.9201	45.8508	37.8095	46.328	40.7144	40.4476
AT4G11170	14.2265	9.66703	10.1261	18.5484	23.992	16.8961
AT4G25750	6.85689	7.68215	7.8172	7.11068	6.21793	7.85421
AT4G11160	168.681	191.034	193.002	161.721	178.104	180.549
ATQSOX1	101.014	129.166	149.805	120.287	114.077	136.293
AT2G11620 /// AT3G45800	7.1466	8.97021	9.57644	7.2868	6.46796	6.3163
TIP3;1	19.8633	17.3794	16.0997	16.723	16.2614	18.7784
AT4G25770	117.291	118.633	100.642	103.408	113.151	115.126
AT4G39820	221.995	236.096	190.229	255.723	292.62	320.535
AT4G39830	31.0907	26.5389	19.8491	109.863	193.784	177.828
AT4G39840	39.1379	15.2448	16.976	17.4188	15.1357	16.3612
AT5G01080	33.1391	32.6061	28.8123	29.8221	37.3601	30.6563
AT4G25210	695.781	575.613	537.875	513.642	621.309	475.721
AT5G01090	168.864	151.107	154.992	140.402	131.145	139.4
AT5G01060	13.5417	10.4897	8.4814	9.59677	11.8553	10.1605
AT4G39860	76.8784	102.982	101.649	76.5689	77.4136	75.2559
AT5G01070	9.37227	10.0597	7.27708	8.72728	8.54445	8.90981
AT5G01075	9.04778	9.29819	10.4879	9.75623	9.13413	9.54021
AT4G39870	131.072	152.914	131.784	117.619	114.499	143.719
AT4G39880	215.033	240.763	257.101	269.249	290.132	266.96
AT5G15680	336.605	324.271	261.533	267.925	257.919	246.756
AT4G25250	10.0857	8.59891	9.90873	9.17947	8.53869	9.61501
PXMT1	9.16428	9.3852	9.96289	99.1228	128.696	137.612
AT4G25260	14.1719	11.2986	19.2021	14.3253	14.0414	13.3789
AT5G40630	23.087	22.0504	22.8862	19.5078	21.3226	16.6358
ycf4	332.996	480.658	439.967	524.658	466.708	483.377
AT4G25270	18.9684	17.3967	20.8099	16.6869	14.6981	16.7616
ycf1	580.059	558.544	449.373	700.058	486.896	425.984
ycf2	12.3147	14.1906	12.5091	11.5979	9.87341	14.2075
ycf3	93.7958	111.556	183.296	115.856	82.9418	93.4832
AT5G40640	16.6921	12.655	16.0339	12.3777	16.8396	12.2474
AT5G40645	8.99352	7.89849	7.60565	7.88513	6.73322	6.76762
AT4G25280	133.534	129.102	108.385	110.568	128.621	117.819
AT3G49370	48.4274	44.7098	57.3341	46.81	64.0076	61.2873
AT5G40660	151.218	258.792	283.059	232.083	214.202	203.825
AT5G40670	340.52	424.895	510.953	531.542	591.191	511.22
BHLH039	83.9658	128.115	114.655	140.02	111.6	118.361
AT5G40680	15.1106	11.2995	10.0877	11.6165	11.3791	11.7259
ccb382	256.863	244.875	291.405	325.743	206.951	235.351
AT5G40690	93.3213	106.868	86.9659	149.368	114.894	170.966
AT3G49400	32.1613	32.4736	33.485	27.0076	27.1933	26.155
AT3G49460	8.77454	7.56202	7.35077	7.9075	8.01224	8.9894
AT5G40600	11.9806	19.0761	18.2869	18.7976	15.3188	19.6415
AT3G49440	10.8636	9.91342	9.37457	10.7322	10.0734	9.27731
AT5G40610	67.1282	65.4563	67.4258	77.2585	72.1533	78.9151
AT3G49450	7.70133	6.56626	6.9124	6.84167	7.07227	6.31273
AT5G01020	1177.65	1391.53	1552.89	1102.89	961.725	1011.92
AT5G01030	80.2266	41.7611	41.6229	31.9074	57.0974	40.4272
AT5G15640	224.108	93.7722	88.3576	137.429	174.816	127.968
AT5G01010	494.235	760.468	839.648	683.155	694.665	716.982
AT5G01015	11.4123	13.6204	13.6957	12.9967	12.8929	15.7384
ELF3	497.318	699.207	811.416	606.116	497.04	615.906
ELF4	355.651	344.453	675.217	413.099	352.347	414.896
ELF6	155.677	169.844	193.407	165.997	161.359	160.615
ELF7	219.308	221.716	218.929	205.177	211.625	178.663
ELF8	107.833	123.948	143.046	109.247	93.548	104.46
ELF9	312.243	228.025	301.795	199.229	215.643	258.441
AT5G15610	303.203	361.391	438.142	325.496	340.523	393.38
AT4G39720	16.9884	15.8046	14.379	15.3651	13.1848	18.3903
AT4G39730	254.969	249.1	243.25	245.286	318.736	267.882
ELO1	49.9616	69.9507	61.4604	53.5754	53.6737	54.0266
ELO3	701.328	1033.7	967.452	843.293	838.485	923.89
AT4G39740	44.7739	57.6892	47.7465	42.9916	45.4168	37.4433
rps15ab	25.2348	21.8968	21.9903	25.1159	29.4315	24.4565
rps15ae	32.7345	43.0188	34.0838	30.9105	37.9676	29.6518
AT4G39753	12.7935	13.426	12.1308	10.5327	11.296	12.9134
AT4G39756	8.20874	8.99594	8.17038	8.31361	7.33505	7.63536
AT5G01160	298.372	443.091	448.308	340.56	317.982	312.67
ccb206	12.9319	13.9546	15.2418	14.1057	11.7925	13.8312
ELP1	16.7979	17.3029	18.0685	15.4987	13.1319	20.091
ELP2	100.116	171.301	180.856	129.231	127.246	170.492
ELP6	73.5609	113.49	124.617	105.519	87.0996	91.8917
BHLH101	10.5515	13.1848	12.4293	12.4623	10.6145	11.6116
AT4G39770	11.0746	9.67537	8.59011	9.54659	11.6581	8.68588
AT5G40750	6.13009	6.58662	6.10307	6.48747	6.28614	6.1059
AT4G39780	219.412	568.743	524.875	454.389	245.999	383.392
AT4G25150	9.37749	9.09612	11.5929	9.74126	9.12426	9.74432
AT4G39790	11.5704	14.659	13.8596	10.3913	12.5832	11.216
AT3G49480	11.3869	16.1508	12.8753	11.3365	12.3063	14.3206
AT4G25160	9.77268	8.61336	9.86165	7.9595	7.60666	8.23344
AT3G49490	689.663	728.554	831.921	653.18	648.708	712.641
AT4G25170	1005.21	1219.81	1114.45	1126.88	1057.95	1175.99
AT5G15710	104.773	129.119	102.906	85.5639	86.3424	99.0764
AT1G62600 /// AT1G63390	52.8797	68.5817	66.2562	68.7939	63.319	60.0289
AT5G15700	52.67	44.8794	34.6074	48.4688	49.8818	55.1828
AT3G49520	8.51357	7.87396	9.12519	8.31596	7.86219	7.84939
AT5G40710	54.4567	71.3355	83.0613	59.3843	52.9441	58.069
AT3G49590	328.62	383.456	470.644	369.487	286.007	345.854
AT3G49560	342.184	399.641	470.955	362.711	383.679	420.973
AT1G08890 /// AT1G08900	141.833	144.872	161.469	119.226	129.141	118.842
AT5G40740	166.719	214.076	209.429	173.167	166.985	169.644
AT5G15790	34.1666	41.2378	50.3083	36.4634	41.6027	31.6091
AT5G15780	10.2769	11.5186	10.8579	10.4171	9.92717	9.9684
AT5G01150	8.88274	8.65725	9.98679	9.16333	9.71744	9.39742
AT5G15760	8.68899	10.3632	11.2643	13.8709	12.2162	13.1838
EMF1	61.5897	68.3754	64.3523	62.3063	53.4533	64.6604
EMF2	42.2534	45.6832	48.0253	37.4897	39.3617	50.9195
AT5G15750	256.72	352.104	296.15	400.093	368.784	302.161
AT3G49510	7.57309	8.06614	9.71318	7.51029	7.2705	8.45381
AT5G15740	12.769	13.1724	17.4802	15.0852	17.4167	13.8358
AT5G01110	25.3904	17.4998	15.4075	15.7704	16.995	14.0491
AT5G15730	282.652	277.289	282.547	410.934	419.888	369.188
AT5G15725	8.15463	7.68791	7.51836	7.73617	7.69071	7.90478
AT5G40470	88.7378	105.818	96.4034	101.236	91.4111	119.519
AT4G25430	8.85748	11.7283	8.41965	8.08062	8.45913	10.4198
SSP4b	140.961	242.075	250.952	243.386	233.885	220.729
AT5G40490	100.127	102.145	107.782	91.2417	89.9755	113.116
AT5G15490	59.9518	45.9361	35.602	49.7401	66.008	54.1883
AT5G15480	6.72072	7.21166	7.34424	8.05513	7.07892	7.00875
EMS1	18.589	17.4042	14.3284	15.5745	15.3819	19.3773
WAG1	15.0699	13.0109	14.6712	15.3391	14.1906	18.7511
WAG2	11.269	17.7365	12.8152	10.8974	10.4135	8.38696
AT5G40410	10.154	9.03429	8.71848	9.14418	8.45913	8.81209
WAK1	6.72636	6.96279	7.30694	6.67593	7.33306	8.31884
WAK2	7.93885	8.23204	7.75349	7.28692	8.59536	9.6473
WAK3	6.06423	6.13532	5.61574	6.15476	5.44851	6.03694
WAK4	11.2674	9.48847	9.90035	12.4509	13.1599	16.9239
WAK5	12.7152	13.5215	8.05594	34.7595	62.9595	55.3601
AT5G40450	2247.23	2100.11	1954.44	1907.81	1747.53	1951.18
AT5G40460	79.1335	40.5289	42.311	46.657	62.2573	43.4633
AT3G49660	30.8834	21.2159	29.0809	28.1362	32.0391	22.0871
ARABIDILLO-2	97.6614	94.2843	94.8417	86.9667	79.6221	95.8285
ARABIDILLO-1	131.498	113.777	119.717	106.785	97.7402	106.6
AT3G49640	51.6356	68.9268	79.8473	55.7398	61.5306	57.122
AT3G49650	11.5941	13.332	12.4655	13.3845	13.332	10.7755
WAT1	151.1	107.161	118.303	115.022	159.539	87.8745
WAV2	938.508	1315.65	1438.94	1040.71	946.067	1022.7
AT5G15420	7.74925	11.0337	11.5137	10.3769	10.6343	10.4937
BS14A	355.264	360.659	370.65	378.083	308.945	344.058
AT5G15400	167.531	181.857	173.841	187.404	171.667	159.285
ENH1	13.8602	14.6624	16.2309	18.0981	15.5138	22.4122
AT4G12430 /// CPuORF26	11.4927	9.46531	7.96223	9.86874	10.4305	9.39349
AT3G49630	13.4731	16.0704	15.5218	13.6976	17.8797	17.6145
AT4G25410	13.7817	17.6656	15.4147	12.8458	13.8404	13.3576
AT5G40590	413.734	469.188	220.796	1100.72	1146.2	2062.89
ENO1	77.2883	70.7558	71.787	125.849	128.441	138.225
ENOC	284.4	250.648	273.717	270.935	314.083	328.892
AT4G39955	170.357	208.386	161.401	196.376	187.888	189.556
AT4G25320	101.627	121.718	134.736	127.874	154.921	104.073
AT4G39960	121.81	90.2473	101.713	79.7153	83.9327	100.21
AT4G25330	7.95321	7.58042	7.49502	8.48531	8.46214	8.44266
AT4G39970	35.1335	34.8753	43.5512	44.2583	35.9662	37.3979
AT5G15581	6.13385	5.78127	6.10944	6.61421	6.52316	6.42115
AT5G15570	72.8133	65.1285	90.2586	60.4242	65.9905	72.5075
AT5G15560	6.70358	7.30338	8.37989	7.65622	8.05965	8.16674
AT4G25370	270.596	348.76	360.053	285.231	280.029	305.619
ENT7	9.64888	9.5191	10.0367	10.0843	8.87421	10.8344
AT5G40510	520.576	578.966	450.15	415.592	572.12	486.328
AT4G25390	1092.13	168.142	140.127	332.451	606.658	274.537
AT3G60060	7.64224	7.80995	8.33247	5.83209	7.50723	7.3811
AT5G40520	63.9069	49.4476	50.6064	44.4186	50.1539	59.5087
AT5G40530	125.747	114.033	115.296	88.1943	112.261	120.08
ATRBP1	72.7414	86.0902	89.5687	91.2974	78.9003	100.475
AT5G40540	524.279	196.913	158.157	259.247	406.783	256.534
AT5G40550	14.7405	22.2995	21.7769	18.5618	18.5647	14.8182
AT3G60070	88.0259	64.8477	72.6254	73.7421	91.2667	87.3824
ATRBL1	34.872	38.7591	25.4535	29.9669	30.657	38.1292
ATRBL2	152.714	188.909	149.733	145.655	158.313	170.989
ATRBL3	137.454	139.79	133.919	100.801	115.119	127.162
ATRBL4	303.125	478.921	455.95	408.036	436.104	424.733
ATRBL5	11.702	11.9543	11.1739	11.3833	11.4631	10.6559
ATRBL6	113.453	95.5156	105.74	96.0055	111.218	121.64
ATRBL7	17.1653	16.559	13.3398	13.1681	14.0409	15.5493
AT3G60080	57.7397	38.7097	38.2307	37.357	37.1932	39.1389
AT3G49790	389.589	614.287	650.448	486.849	373.741	647.367
AT3G03700 /// AT3G04440	85.3644	87.587	56.2966	59.5295	61.2508	69.8392
AT3G49770	11.545	19.9532	15.0414	13.2554	13.2609	14.9567
AT3G60110	12.3713	10.7994	10.3591	10.0554	10.0789	9.51926
AT2G31610 /// AT3G53870	971.81	1172.75	1353.83	1375.97	1259.58	1363.89
AT5G40500	23.1344	23.8124	24.9156	21.35	23.8124	20.1626
AT5G15550	209.907	231.609	255.975	250.79	230.849	277.05
AT3G49710	11.2209	12.0585	14.2602	12.9406	12.9807	12.9443
AT5G15520	80.6186	72.6792	67.3569	78.5957	66.5985	104.773
AT3G49740	9.44239	9.9944	8.35251	9.05968	8.02113	9.451
AT5G15510	10.4068	8.7613	11.6287	9.42918	8.00517	10.4368
AT4G39900	205.517	232.996	234.358	176.583	158.383	189.736
EOL1	434.332	332.611	382.449	332.221	325.975	393.136
EOL2	16.3752	17.98	22.625	19.9538	16.571	16.4542
AT3G49720	920.075	141.545	176.877	234.554	351.961	183.998
AT3G49725	37.8585	41.9612	51.5178	37.4815	37.9296	45.6443
AT4G39930	8.8586	10.3004	9.82606	9.73849	10.8861	8.22535
AT1G03910	330.787	410.376	454.062	436.716	398.119	428.91
AT1G03905	101.393	45.1402	50.7704	86.8818	89.731	81.6345
AT1G03920	33.5434	28.8738	35.8031	30.2807	33.6128	26.1712
AT1G03960	52.4181	40.7927	40.3786	35.7187	41.7696	38.4658
KCS10	49.1527	36.6201	48.8943	49.1527	46.0561	47.4019
KCS11	105.029	89.3917	100.251	85.0205	85.2749	67.193
KCS12	42.5636	45.9752	44.9821	60.0695	59.8019	69.7666
KCS13	13.8903	14.4529	14.5463	13.9856	13.0906	15.8823
AT4G39420	10.0603	15.2223	13.3788	11.1036	14.1244	12.8206
KCS15	8.41349	9.11145	7.8157	8.57619	8.88367	8.25718
KCS16	10.2513	7.73396	8.58709	9.18187	8.37783	7.82094
KCS17	9.7233	8.21471	9.16193	7.76202	8.43209	8.44034
KCS18	8.55895	11.1093	10.0772	9.20733	9.49404	10.2282
KCS19	8.57385	8.63526	10.6279	8.06617	10.5021	9.58574
AT3G60180	211.591	229.733	198.883	180.025	206.451	230.247
KCS20	188.722	259.267	336.461	305.894	276.936	194.628
KCS21	6.96805	7.06804	8.07154	8.21236	7.4484	8.72077
AT3G60210	151.102	220.161	198.008	180.122	158.049	196.855
EPC1	467.026	566.953	607.679	527.28	545.559	603.189
AT3G49880	85.1005	88.8401	103.919	75.9515	74.4968	82.096
AT3G49890	27.629	16.1395	23.9603	18.8204	25.5041	24.2565
AT3G60200	123.511	101.947	99.6831	113.961	97.1867	90.4624
SEC61 BETA	552.826	606.682	561.571	599.583	636.945	719.369
AT3G60260	271.319	216.575	235.335	199.513	216.816	230.223
EPF1	19.0155	15.3046	18.151	20.2393	19.3959	20.6237
EPF2	6.7226	6.72137	6.92109	6.43789	6.62388	6.21792
AT3G60245	2668.02	2856.81	3619.7	3050.99	3250.24	3122.06
AT3G49820	10.6354	9.9183	9.36572	11.6988	8.90674	8.69113
GSTF10	4932.18	4230.66	3390.41	4929.91	5545.73	5550.31
AT3G49830	7.81374	11.4786	10.5222	12.251	11.1369	9.32299
AT5G01480	15.1734	16.0155	13.4476	13.831	14.0382	11.6477
AT1G03890	8.61229	7.26604	7.67431	7.56209	8.02386	7.84434
AT3G49810	89.7831	99.9632	106.099	112.087	104.952	99.44
AT5G01460	145.417	136.851	130.74	125.671	142.34	137.387
AT5G01470	44.3963	53.8442	56.1312	63.2804	48.6886	46.1679
AT3G49845	21.3918	17.6336	19.1226	62.9992	71.2495	49.8831
AT5G01440	7.66679	8.24915	6.94937	8.11713	7.44402	7.35313
AT1G29430 /// AT5G27780	5.95025	5.85905	6.9124	5.31152	5.24597	5.72625
AT5G01450	98.5229	139.924	126.187	131	134.333	127.033
EPS1	45.7221	37.9485	29.491	35.2558	35.0417	32.1489
EPR1	563.235	661.2	939.941	635.083	488.045	329.226
AT3G49900	11.6571	10.9962	11.0099	8.76768	10.6246	11.7439
AT1G03830	21.7136	20.3011	32.604	23.349	21.5546	25.2346
AT3G49910	4192.05	4958.51	5407.95	4412.15	4565.28	4104
AT1G03820	14.2013	11.5274	10.4823	13.3034	13.2999	12.2353
WDL1	11.9046	11.4763	11.4187	16.1732	10.8116	12.5765
AT1G03850	1882.74	3342.97	3629.64	3894.7	3470.24	2779.53
RPL10B	178.656	189.479	148.559	214.283	170.308	201.642
AT3G60290	10.6227	10.1318	11.1168	10.2762	9.78764	9.55853
AT4G39300	119.979	195.097	187.842	173.022	147.305	150.146
AT3G60270	13.3228	14.3578	14.9271	26.7206	22.9387	27.5241
AT4G39320	20.829	8.68814	10.3002	11.7856	11.2191	9.10053
AT4G39380	17.237	18.4416	17.1177	18.239	20.0118	18.1849
AT4G39270	558.049	360.162	356.72	404.334	565.2	478.488
AT4G39280	330.415	351.546	374.803	406.139	425.369	396.358
AT3G60340	396.942	589.188	529.427	437.28	466.891	471.864
AT3G60310	61.5297	47.9435	72.6389	56.2196	50.7191	71.2756
RPL16A	365.646	549.841	554.901	443.932	396.429	413.633
RPL16B	1362.7	1654.24	1623.53	1513.85	1634.81	1575.02
AT5G01520	235.496	479.628	407.345	441.68	285.926	327.393
AT3G60320	848.29	972.383	995.259	712.568	756.882	686.594
AT3G60370	105.314	173.33	173.232	137.817	116.928	139.201
AT3G60380	30.341	38.7591	28.7784	33.7655	35.7166	22.73
AT3G49950	10.8967	12.0545	9.93275	9.84873	9.78371	11.0544
SSR16	2382.46	2860.84	2727.99	2617.61	2366.63	2059.23
F2KP	564.742	571.389	715.094	560.8	468.115	591.071
AT1G03740	500.581	484.007	476.769	515.268	575.848	516.933
AT3G49930	40.1893	44.791	50.9757	19.1167	15.67	16.3572
AT1G03760	165.387	194.884	188.215	146.925	146.495	154.968
AT3G49990	328.801	264.648	245.544	261.255	270.237	245.271
AT3G60300	971.439	1286.46	1461.7	1144.19	1157.24	1094.62
AT5G01590	29.035	29.5931	45.6055	25.0989	31.5036	30.7267
AT3G49960	8.74678	10.5401	9.46707	8.97342	9.38885	9.41522
WEE1	12.2759	13.2462	12.2217	13.4748	12.9864	13.4914
AT4G39610	9.27677	8.9277	9.49812	9.03958	8.85341	8.55318
AT4G39630	8.39806	10.0557	9.34421	8.55459	9.04949	9.29435
AT5G01280	7.90546	10.0925	8.8316	7.63222	7.44715	9.43022
AT4G25010	12.0454	12.0794	9.10419	10.5326	10.1778	12.6039
AT5G01290	70.5088	65.1076	53.7301	50.4659	63.6684	68.9706
AT4G25020	10.7149	12.5851	9.74005	9.7421	11.3762	12.3674
AT4G25030	1738.47	1625.3	1373.01	2131.77	2212.21	2334.69
AT4G39675	3168.36	5910.06	5790.79	7104.36	5606.3	7176.02
AT4G39670	248.234	96.606	62.1555	327.158	369.275	194.876
AT4G25040	14.1502	15.1064	15.0898	14.7476	15.034	15.9205
AT4G39680	320.752	308.734	406.01	291.37	314.345	318.217
ERA1	82.6918	113.102	133.637	90.7436	95.3517	98.4732
AT4G39690	179.013	170.532	189.192	192.468	187.478	211.539
WES1	1311.66	2286.86	1939.87	1325.5	1026.37	899.879
AT4G25070	111.242	166.225	139.715	184.013	215.617	225.279
ERD7	2258.13	587.087	474.186	823.427	803.919	524.715
ERD9	13.4782	13.3117	12.7156	11.5227	11.4804	12.7212
RPL24A	436.044	526.617	534.687	475.808	472.89	542.516
AT4G25090	125.378	208.075	224.788	287.022	358.1	303.152
ERD1	375.058	469.74	372.174	587.229	527.772	407.166
ERD2	83.5722	103.051	82.3756	106.552	89.4228	88.6435
ERD3	116.72	38.7736	32.4614	45.1449	53.4104	48.3856
ERD4	1532.68	684.89	818.346	1093.19	1027.81	952.261
ERD5	3996.86	2841.07	2940.93	4169.97	3519.11	3887.95
ERD6	3908.29	2912.01	2590.83	4309.19	5150.11	4535.55
ERF9	16.0187	38.773	30.4518	25.3542	18.5942	27.7905
AT3G60450	402.113	399.713	337.911	642.238	615.786	582.156
ERF1	145.548	719.368	494.868	737.881	310.655	1050.24
ERF2	713.803	356.935	306.932	533.407	815.408	623.311
ERF3	297.302	292.638	236.269	285.817	295.529	201.159
ERF4	985.879	728.46	577.785	983.144	904.042	775.722
ERF5	447.731	207.099	198.937	416.438	574.003	285.499
ERF7	282.452	208.874	214.427	205.173	215.937	132.69
ERF8	44.5123	34.2239	33.8567	34.2154	34.295	29.6418
AT5G15810	303.033	382.79	422.088	342.242	355.327	358.462
AT5G40810	501.947	655.973	707.325	755.412	749.251	680.975
AT3G60440	15.5048	13.7728	15.211	20.5063	19.4772	19.689
ERH3	139.672	165.377	191.358	167.95	150.629	182.506
AT3G60490	101.494	287.86	187.478	203.754	134.179	254.681
AT5G40830	31.6256	34.8778	31.6642	22.7023	25.6357	30.3198
AT3G60470	8.39706	7.91413	6.94709	8.91416	7.73997	8.77137
ERL1	10.295	12.5878	12.4455	11.9443	11.1997	12.3872
AT3G60480	62.8227	112.042	93.6575	94.4172	92.7549	103.782
ERL2	8.20928	7.63799	6.62772	6.97035	7.60972	9.11181
AT5G40860	9.13679	10.6697	9.5384	8.95904	9.05267	9.04738
AT5G01260	17.6487	17.7418	19.7399	18.8151	17.9993	16.4549
AT5G15880	142.167	190.345	164.793	186.509	169.078	202.817
AT5G15870	87.3511	81.0333	80.0608	93.1162	92.6213	121.976
AT3G60410	66.6584	77.1003	63.9867	60.269	73.37	68.4163
ERS1	1442.01	1710.2	2146.65	1724.99	1479.27	2268.84
ERS2	191.851	343.591	313.629	228.025	132.142	282.834
DIN10	7439.78	11579.2	10112.5	12754.9	10640	11708.5
AT3G60420	7.68857	9.30913	8.07911	8.42161	7.86549	8.96549
DIN11	484.118	617.825	665.413	763.359	525.033	979.201
AT5G01230	71.1693	71.6768	78.7177	67.4339	61.2643	60.1492
AT5G01200	25.6162	53.3912	46.9253	39.5997	34.0168	36.7208
AT3G60400	25.7923	27.0608	33.8339	23.2432	21.6671	29.3172
AT5G01210	2326.87	4340.87	4489.87	3693.18	2819.43	3791.35
ccb452	127.296	158.902	201.545	161.586	152.383	176.387
AT4G39520	557.528	955.069	907.549	802.237	667.99	738.011
AT4G39530	10.5744	10.5713	8.1191	11.4305	10.8636	11.2631
AT4G39550	87.9341	136.333	155.36	104.065	95.9631	126.42
AT4G39560	68.8425	73.5057	75.9492	76.2517	70.4765	66.8295
AT4G39570	150.714	50.2513	55.4672	88.9485	90.0415	82.5553
AT4G39590	8.78277	11.0067	9.90684	9.63111	9.11444	9.3125
ESD4	118.626	111.804	120.84	104.925	110.208	115.115
AT5G01300	14.108	11.535	12.4101	14.3758	11.6766	13.2812
AT5G40910	174.037	106.366	119.123	109.114	126.888	125.585
AT5G15940	8.88563	8.74366	8.60748	9.31458	8.54194	8.24302
AT3G60580	8.83973	7.07604	8.34882	7.99846	7.97056	8.49721
AT3G60560	6.93246	7.07498	7.27898	7.27951	7.31284	7.11691
AT5G15910	109.703	71.4381	71.0051	65.3341	90.664	70.7506
ESM1	11.6816	7.84242	9.35088	8.80373	9.519	9.61504
ESL1	713.155	174.01	215.382	240.631	312.492	143.265
AT5G40960	175.202	173.175	156.433	156.648	127.137	131.892
AT3G60590	146.679	235.47	183.93	182.2	155.437	189.287
AT5G40970	9.48349	9.10266	8.32155	9.96787	9.26732	12.2009
AT5G40980	25.8882	18.8992	20.8877	20.5082	20.5554	17.8035
AT5G01380	89.7467	21.5447	25.3388	32.1989	38.4868	24.0864
AT1G03990	11.8408	14.0848	11.6368	12.5924	12.5085	12.1542
ESP1	134.957	225.639	249.36	198.375	181.432	213.615
ESP3	178.219	235.035	225.55	207.709	204.06	212.441
ESP4	180.962	188.674	186.523	160.125	161.359	160.107
AT5G01390	193.253	241.027	246.043	181.037	179.787	195.328
AT5G01340	44.1527	38.833	32.3502	42.7454	47.7072	47.5455
AT5G15980	99.4265	78.6569	87.0301	59.6692	68.7268	48.8194
AT3G60540	50.5406	52.3542	47.8415	95.4095	125.489	87.048
AT5G01350	1800.25	1708.12	1568.68	1435.19	1484.63	1448.94
AT3G60510	78.1063	98.8846	91.9517	74.0857	69.5114	96.6779
NPGR1	58.1228	22.2065	26.189	18.9088	32.3108	21.1009
NPGR2	280.29	205.557	205.617	221.909	231.997	232.746
AT3G60520	150.892	162.388	107.073	86.0167	101.173	109.495
AT2G15450 /// AT2G15460 /// AT2G15470	6.34176	5.93535	5.53521	5.77715	5.80305	5.94973
AT5G54400	13.4143	14.8814	11.2914	11.58	12.4947	15.7946
AT5G54410	6.11129	5.59476	6.65258	5.89155	6.36309	6.52614
AT2G45180	178.679	262.785	810.654	268.267	845.201	765.861
AT5G54420	8.31247	7.64733	6.34978	6.63753	6.52074	7.23811
AT5G54460	6.34176	6.1012	6.95097	7.42699	7.11349	7.91001
ETC1	13.1655	11.2364	8.90461	10.4076	11.3888	10.5003
ETC2	8.53109	9.46829	7.1068	7.94418	7.82028	8.13411
AT4G19400 /// AT4G19410	494.253	622.919	707.431	533.797	477.745	518.334
ETG1	19.0982	16.2179	18.7549	20.6029	17.3729	15.8182
AT3G21090	35.3086	26.3531	40.2064	18.8754	26.4186	26.4791
AT3G60690	328.354	533.087	620.28	810.676	636.762	614.798
AT3G21080	11.0464	10.8372	12.6146	11.6952	16.7212	12.7312
ETL1	311.563	218.217	262.95	237.475	263.541	259.811
AT3G60680	81.4225	121.553	112.117	114.822	122.726	117.959
ETO1	244.231	155.117	138.148	139.788	137.768	131.924
AT2G45210	975.528	1525.36	1607.11	1255.38	1110.85	1249.76
ETP1	121.271	156.676	170.937	156.861	157.876	161.136
ETP2	60.6382	90.9133	82.6773	61.8866	52.3426	58.022
AT5G54350	15.3205	15.5549	11.6601	15.1069	14.8828	14.9442
AT3G21000	7.98496	8.62135	8.82371	7.43931	7.73431	7.542
ETR1	492.619	488.331	511.025	436.683	446.157	503.406
ETR2	525.833	1120.05	911.068	661.367	546.997	1028.82
AT5G16980 /// AT5G17000	13.8167	9.66946	8.50137	7.47109	9.92076	9.40975
AT5G54370	8.38776	12.5002	10.5844	8.2051	9.28818	8.87037
AT2G45220	40.6382	39.7095	36.2175	53.6729	69.2099	63.9262
AT3G60650	6.01145	5.71121	5.8513	5.40966	6.26298	6.18863
AT3G60660	15.8903	16.2668	17.9436	16.3321	16.5273	15.4428
AT2G45290	43.3174	20.3615	24.4417	37.038	54.161	35.6454
AT3G21060	39.6668	53.8315	57.7947	56.8428	53.7226	57.178
AT5G54520	72.6968	142.202	171.06	93.1639	78.2644	92.8997
AT5G54530	25.8878	64.5893	66.5947	62.2319	41.037	62.4031
AT2G45060	100.409	115.842	116.225	104.721	99.2935	100.638
AT5G54540	1275.29	1611.45	1619.87	1354.31	1292.27	1662.63
AT3G60700	9.28312	10.8733	10.2825	10.8923	9.94162	8.8888
AT3G21100	16.9335	15.569	21.7559	13.4539	13.6321	11.036
AT5G54580	138.304	170.692	169.317	177.583	190.783	102.822
ATRFNR1	242.235	147.558	147.539	153.111	183.393	139.385
ATRFNR2	104.372	128.213	153.929	127.16	128.026	124.473
WHY1	100.163	116.026	145.47	116.202	110.649	107.826
WHY3	18.6301	22.9225	28.7588	22.9225	21.2179	24.0351
RAP2.10	136.671	207.042	196.942	112.445	77.91	108.033
RAP2.11	16.3534	15.8122	21.5167	14.2409	15.9535	15.2605
RAP2.12	1245.22	1395.07	1340.05	1460.4	1402.1	1267.48
OTP43	20.779	17.0978	20.143	20.9749	18.0162	22.7138
AT3G60790	7.79641	8.43637	8.66011	8.41102	8.17092	7.21855
OTP51	28.9197	27.5406	30.2411	30.5438	27.065	31.0528
AT3G60730	7.56022	7.56022	7.90676	7.04174	7.58042	7.26841
AT5G54470	15.0659	19.4663	13.8332	17.2289	13.6255	17.7569
AT2G45120	9.16428	9.01653	10.0338	9.77985	9.43171	9.73807
AT5G54480	7.3937	8.28234	7.33504	8.22378	7.17425	7.95703
TFIIS	261.433	370.522	451.846	339.585	307.58	299.913
AT2G45100	10.7632	10.4614	10.7703	9.88001	12.5888	9.25239
AT3G21140	181.751	136.53	189.105	171.905	169.122	208.553
AT3G21170	23.0754	23.031	25.4118	25.6079	27.3087	24.2748
AT3G60770	1185.07	1363.03	1503.34	1228.78	1424.54	1432.08
TFIIB	391.381	273.69	268.35	293.186	311.642	311.38
AT3G60780	10.2536	11.2148	8.76714	10.413	8.01915	9.01391
ROP10	62.2186	82.3977	73.6516	73.6344	66.2888	87.6592
AT3G21190	45.0634	43.3384	31.458	31.3043	40.8549	30.2956
OTP80	8.27182	8.02266	9.24095	7.72046	7.69263	8.19067
OTP81	31.2979	34.049	35.0962	30.533	29.0809	28.9263
OTP82	12.2875	13.1609	15.631	12.7016	10.9006	12.2163
OTP84	25.4138	12.6481	16.3561	17.0743	19.5021	14.2085
OTP85	21.954	24.4457	22.0577	26.3214	19.7576	24.8383
AT3G60750	825.753	704.205	800.772	752.308	851.362	814.733
OTP86	7.71813	7.86655	7.86673	7.35463	7.28691	7.42696
WIN1	273.728	271.903	294.601	247.124	256.749	230.53
WIN2	145.03	140.917	174.736	138.192	133.678	186.792
AT3G60760	8.74442	9.90533	6.95371	9.07405	9.12426	9.88359
AT1G57540	198.039	259.05	218.558	223.073	201.791	244.647
WIP3	267.691	344.334	282.398	313.09	258.711	328.176
WIP4	16.7352	15.7184	14.6169	17.4255	14.0801	18.5289
4CL5	155.399	18.2006	29.9548	95.7383	225.089	87.1852
AT1G57550	14.7081	11.9458	13.5554	10.8772	12.5375	15.375
4CL1	703.583	176.306	172.379	1166.59	1574.61	1051.05
4CL2	224.293	92.5417	96.3958	221.499	306.993	228.617
4CL3	9.66366	12.6469	7.90525	10.3841	9.26893	12.4463
AT1G57570	20.5822	16.8449	16.5426	19.1191	23.7116	22.0537
WIT1	189.597	189.569	179.992	189.468	162.719	180.893
AT3G21210	8.59054	8.73911	8.8841	8.31596	8.36883	7.12387
AT3G60810	102.532	112.621	88.7187	91.3127	85.3688	104.178
WIT2	39.9077	45.8095	43.0746	38.5739	46.1354	41.4524
AT4G24920 /// AT5G50460	653.392	754.797	824.253	1093.31	1278.43	1057.03
AT5G54200	52.2176	52.7833	68.7843	57.0607	53.6013	56.6277
AT3G60800	188.597	148.364	149.355	136.795	166.542	133.452
AT5G54220	10.952	12.8637	9.93732	10.3745	10.9193	11.9093
AT4G39200	2946.1	3342.71	3444.09	2840.17	2640.92	2903.74
AT4G39235	9.63541	11.4633	10.9426	10.4724	10.4097	9.14944
AT4G39230	103.724	89.4677	101.425	136.387	121.501	123.575
AT5G29210	11.0519	10.2203	14.2163	11.6674	11.4846	16.7488
AT4G39240	152.6	192.431	198.883	178.94	177.056	177.16
AT2G16510 /// AVA-P1 /// VHA-C3	890.219	1073.09	1035.71	1067.95	1150.28	1071.13
AT4G39140	179.686	227.731	234.682	175.726	170.594	187.219
AT4G39160	72.8726	60.1214	62.9126	57.7391	66.3181	69.9499
AT4G39150	160.914	167.845	181.366	155.298	184.658	164.175
AT4G39170	106.884	108.164	121.164	94.8796	97.9735	75.9474
AT4G39190	12.0205	10.8016	9.68245	11.4537	15.3443	7.54454
BRXL1	18.4842	21.4523	23.7201	15.3176	20.4041	22.1807
AT3G60850	180.075	186.63	176.587	146.058	126.8	177.299
AT3G60860	913.419	821.886	783.551	834.29	866.204	892.679
AT2G45010	191.234	159.158	148.492	224.229	261.984	210.294
AT5G54130	54.0569	98.205	85.2907	60.571	64.7718	97.4579
AT1G07730 /// AT1G07740	26.5771	20.6626	38.0839	23.8805	24.6144	30.6185
AT3G21260	502.45	734.428	938.429	605.511	509.651	639.673
XERO1	193.87	172.919	190.317	175.604	146.481	171.303
AT3G21290	164.495	158.628	144.073	119.357	125.808	137.767
AT2G45040	11.862	11.9574	11.3192	11.6862	11.4832	13.0085
AT5G54170	183.308	221.852	230.972	210.002	212.277	218.463
AT3G21310	7.27738	9.3988	7.82872	7.56554	8.90939	7.69504
ATRAD51C	22.1211	29.4764	32.3374	36.19	38.9899	29.0672
AT3G21300	14.7351	17.7109	20.0064	18.501	18.5714	18.0508
AT5G54300	53.743	22.953	40.8796	44.9069	28.2874	34.2687
AT3G60940	13.224	11.7375	11.0453	10.7258	12.2101	12.5242
AT3G60910	132.815	163.571	162.119	173.186	144.909	188.168
AT5G36710 /// AT5G36800	19.7472	14.9723	17.0952	16.8683	15.256	16.9953
AT3G21340	6.545	7.63306	6.56337	6.70951	7.10433	7.60428
AT3G60920	8.58972	9.353	8.38688	9.13679	9.44358	9.10539
DegP10	53.7311	61.0663	74.6489	57.8097	63.1188	60.9965
DegP11	9.9845	8.4179	8.84838	9.50687	9.34981	9.87296
DegP13	6.27289	6.25221	5.77017	6.93917	6.38934	6.89653
AT4G39110	7.64224	8.96951	6.9124	7.91369	7.87808	7.90903
AT4G39130	8.34755	8.60684	7.32666	9.44072	9.2298	12.4968
AT4G39050	119.811	80.7959	88.8237	99.8088	106.844	113.612
AT4G39040	97.7251	189.35	205.398	144.92	115.888	168.559
AT4G39070	235.193	263.137	367.545	343.779	241.679	274.061
NPL41	288.038	532.324	470.352	475.03	411.567	477.413
WAKL4	35.4606	24.5519	18.0789	44.4301	44.9178	64.615
WAKL5	19.3096	18.7336	21.0159	21.2827	23.2243	35.4411
WAKL7	17.4047	17.7939	15.0721	16.9562	16.024	16.1883
WAKL2	206.002	77.9064	71.1483	149.962	213.22	169.629
AT3G21360	44.5683	52.1053	55.4964	47.5946	41.1645	44.8326
AT3G60980	339.617	225.727	226.589	195.299	226.641	203.639
AT3G21390	69.9695	83.1378	75.7342	87.2848	83.8321	58.1033
AT3G21380	9.94237	10.5142	10.347	8.42296	9.26997	10.0163
AT5G15270	233.758	213.447	242.907	202.38	204.318	195.925
AT5G40230	47.2578	48.9049	34.7374	37.2092	43.9665	57.7532
AT3G21410	11.6328	17.9599	12.958	15.7922	14.1127	16.4854
AT5G54870	401.785	357.379	385.808	441.462	470.767	444.225
AT3G21400	16.4865	16.8476	16.4084	17.9428	18.1497	15.0881
AT5G54880	15.9703	21.9092	21.5505	18.1486	15.9648	17.8302
AT5G40250	224.634	159.464	163.939	125.362	161.556	137.285
AT5G54890	19.1045	16.1017	18.139	16.3413	17.4302	17.4833
AT5G40260	8.21626	9.35048	8.5873	8.22042	7.8319	11.002
AT5G15240	22.8697	14.9089	15.0235	18.1387	20.001	12.7457
AT3G21420	14.7295	15.0603	15.7545	14.2965	14.6311	17.4528
AT5G40270	46.0146	58.5868	55.9955	59.1952	51.6926	50.5113
AT5G40290	6.64327	9.02345	6.58661	5.82342	6.77515	6.62728
AT3G21470	10.8571	10.6891	10.1889	11.1865	10.366	9.47359
AT5G15200	3138.68	3811.61	3707.55	4015.44	3697.03	3512.8
AT3G21465	52.8981	73.1078	66.6919	69.8732	74.7438	64.784
ATP58IPK	83.6318	85.5691	106.711	148.313	137.42	141.578
EXL1	11.6047	10.6192	11.5076	8.94348	10.2031	12.0958
EXL2	4607.65	4000.9	4879.87	3605.26	3979.85	2795.05
EXL3	207.042	193.738	201.708	230.878	225.645	162.466
EXL4	220.938	247.224	280.261	121.848	175.216	190.453
EXL5	1963.31	572.61	705.355	285.8	1036.93	205.592
EXL6	8.79658	10.1163	8.18336	8.99452	8.31916	9.10579
AT2G06000	48.9707	64.8256	54.3802	54.8732	55.9438	61.7869
AT5G54830	108.171	77.6126	88.6683	85.1914	99.0834	92.849
AT2G45600	9.8407	11.0438	10.7548	10.4854	10.5231	10.8463
bHLH121	379.847	655.459	734.114	603.323	478.801	636.137
ANTR2	108.497	85.7433	106.894	88.52	86.9425	85.5001
AT2G45610	10.0043	10.5331	11.6448	9.65891	8.85484	10.8306
AT5G15290	8.34802	11.2417	10.8475	8.38747	8.57972	8.73172
AT2G06020	7.60306	8.01325	6.71409	7.3974	7.44918	8.16479
bHLH104	675.054	767.915	748.632	727.762	600.499	789.142
AT5G54855	314.865	483.755	456.285	365.734	324.096	371.569
AT5G54850	30.2243	24.0049	26.5567	31.7937	34.0146	34.1848
AT5G40210	20.3201	27.9697	20.222	17.4479	21.8013	19.5694
AT5G15280	27.5068	26.7095	33.7616	20.2083	24.565	22.432
bHLH115	465.145	523.458	630.396	504.7	547.513	546.908
EXP3	9.23717	8.1019	8.33694	8.31596	8.3927	8.42528
AT5G54860	151.665	113.557	80.5705	239.105	355.327	280.542
AT2G31010	38.6314	22.4305	23.2307	19.0352	23.7152	18.664
AT2G06040	39.9066	51.9133	64.8151	47.5527	44.9993	43.3471
AT2G45620	1517.26	1543.96	1667.67	1222.59	1113.61	1309.36
AT2G45630	21.507	18.9551	17.0338	16.2839	18.4289	18.4006
AT2G31040	141.067	132.605	148.179	117.562	127.723	112.446
AT2G06090	7.92662	6.77357	6.68035	6.84535	6.38934	6.88159
AT2G45680	328.413	91.2001	77.2466	100.69	123.358	62.8881
AT2G31050	13.6177	12.3922	13.8399	12.7789	10.5473	12.9663
AT2G31035	5.60964	5.72526	5.86653	5.65946	5.44851	5.91463
AT2G45670	381.172	500.34	672.009	418.22	467.161	459.504
AT5G40190	225.908	322.893	280.095	277.967	224.819	286.733
AT3G21480	34.0116	28.7624	33.8185	34.1311	31.5594	37.1395
AT2G31090	997.224	807.264	477.856	822.153	889.754	861.413
DSPTP1	44.8071	50.251	39.8016	55.2023	44.1638	46.9871
AT2G31060	155.586	226.15	255.296	196.906	214.534	206.704
AT3G01300 /// AT5G15080	245.125	312.368	314.647	221.849	233.016	243.794
AT5G15390	66.1186	127.437	134.967	93.9033	76.2852	88.7272
AT5G40370	1544.24	1514.3	1273.61	1633.93	1685.39	1741.81
AT5G15360	10.1774	10.4521	9.72843	12.5538	10.4276	12.955
AT3G21540	86.8944	100.261	82.4733	86.2351	81.0009	82.931
AT2G10560 /// AT5G04860	372.533	399.215	333.208	271.325	285.291	341.289
AT3G21570	12.2603	11.9792	10.9249	12.4808	11.9904	11.4449
AT5G15340	12.6405	13.2958	13.1363	13.2046	11.2949	12.6543
bHLH093	96.0294	346.946	186.202	112.832	93.3327	170.426
AT3G21590	8.45619	9.24707	9.3758	8.1235	8.58868	9.07161
AT3G21580	21.5067	22.0199	25.3597	15.3264	16.6477	22.7522
AT5G15320	84.9184	54.0903	63.7114	102.182	107.334	91.8941
bHLH071	7.73105	8.68077	8.15659	7.66859	7.08738	8.50306
AT5G54910	89.2737	81.0628	65.1379	64.6452	65.727	65.0544
AT5G54930	120.183	128.767	151.267	137.779	128.81	135.558
AT1G14230 /// AT1G14250	52.4756	57.3429	60.2489	80.2015	73.7029	51.0114
AT5G54940	5070.18	3135.4	3834.69	3389.97	3981.37	3764.42
AT1G17990 /// AT1G18020	223.627	173.707	227.225	450.327	416.831	347.358
AT5G40300	209.728	182.36	193.375	143.218	172.39	158.612
AT5G54950	10.7171	7.50821	8.17038	8.26716	7.56872	7.54953
AT5G40320	9.5862	9.18043	9.01606	9.1767	7.97735	9.20067
AT5G54970	14.3273	17.7149	15.0935	21.0816	16.3408	14.4787
AT5G40340	187.461	126.213	96.2231	120.849	124.625	101.768
AT5G54980	168.036	146.56	101.096	224.522	212.915	148.453
AT2G45520	204.265	207.473	224.122	187.671	193.389	216.961
AT2G45530	276.391	304.389	273.385	222.825	247.719	261.94
AT2G45500	47.0912	56.9032	44.15	48.6391	47.6287	40.5632
AT3G12010 /// CPuORF20	153.308	140.117	146.031	146.91	145.368	167.972
AT2G45540	738.651	528.656	401.375	468.026	501.008	526.711
AT3G23470 /// AT3G23480	10.3649	8.07069	6.89637	7.90929	8.12252	7.44833
AT5G15300	10.6294	11.5365	10.8345	12.4855	11.6472	11.2914
AT2G45590	69.7391	96.3277	70.7062	46.0896	63.0434	49.6577
NPSN11	23.5349	27.6186	25.9973	27.1531	20.7564	20.8146
NPSN12	110.317	94.6654	92.1405	56.8428	79.8918	69.3234
NPSN13	857.853	1148.65	918.963	806.453	767.82	831.014
AT3G21650	181.75	167.141	136.958	161.3	189.674	158.834
AT5G54630	11.5997	11.4257	13.7378	11.7798	10.621	13.7102
AT5G15010	20.5826	22.9625	19.093	17.3402	19.223	17.7587
AT3G21670	12.8758	13.036	13.5524	13.5442	11.9143	13.1625
AT5G40020	9.51709	10.0177	9.0459	9.3999	9.6015	9.29671
AT3G21660	10.0774	11.0881	12.7101	10.7836	10.3243	11.839
AT5G54660	64.5372	78.7085	91.3876	72.5775	47.6287	59.4672
AT5G40030	9.63082	9.44051	8.21797	9.70634	8.2004	9.27589
AT3G21690	165.734	115.422	115.693	155.582	178.755	161.23
AT5G40040	10.1444	9.87457	10.6384	11.6323	9.30816	11.5527
AT3G21680	7.00028	7.35053	7.06763	6.86374	6.17075	6.69684
AT5G40050	10.4102	8.77106	9.98045	9.51075	9.25558	8.7839
AT5G40060	11.9382	12.3995	15.6419	11.6313	11.2182	10.2625
PGR5-LIKE A	112.093	86.3878	100.875	92.8713	101.828	146.037
AT5G15070	15.2703	13.7817	10.4617	12.3668	13.9301	14.2543
AT3G21610	217.983	325.03	321.562	304.483	259.962	294.013
AT5G15060	7.95247	8.08197	7.57254	7.31968	7.51145	7.06371
AT5G54600	306.636	445.5	491.935	491.6	365.559	458.44
AT3G21600	65.6557	49.9339	56.4571	40.4082	49.8529	34.9178
AT5G15050	25.5889	26.2453	24.6659	25.2505	22.8479	25.4777
RPL18AA	1345.05	1881.16	1857.35	1469.96	1448.9	1583.81
AT5G54620	7.42146	7.82198	7.82348	7.04641	6.78828	7.11691
AT3G21620	8.33877	9.82192	13.7143	10.2036	8.35691	8.24921
WNK4	321.488	469.651	414.227	570.586	569.958	605.912
WNK6	8.82788	9.50279	10.5744	9.21093	8.41689	10.2678
WNK7	88.6664	94.9667	120.458	102.592	101.607	135.028
WNK9	1135.43	875.982	903.262	924.727	883.405	820.019
WNK1	124.524	78.4312	102.517	88.7958	133.862	111.389
WNK2	10.0507	8.33047	8.58893	8.65436	8.22226	9.53894
AT5G54590	35.7199	33.3589	31.6174	36.4141	44.7843	45.1466
AT2G45460	64.5735	81.8253	93.4576	64.6907	64.1822	65.7851
AT3G21770	1423.31	868.324	1120.8	793.6	845.504	652.652
AT5G54750	338.996	377.227	394.752	312.427	333.881	341.999
AT5G15140	6.36068	7.68128	7.61531	7.39773	7.37226	6.88835
AT3G21790	20.0714	17.0283	14.3225	16.3885	17.0208	16.9103
AT5G40140	26.9607	27.7162	20.0452	23.7355	19.6323	21.5608
AT5G15120	288.766	1263.31	484.891	504.359	323.39	1645.03
AT5G54780	36.4504	42.3605	37.1218	41.2476	56.3942	41.1221
AT5G40150	7.96955	7.60095	7.46531	7.57387	7.89489	8.16588
AT5G15110	7.76349	8.96951	9.22457	8.50625	9.28827	8.39647
KUP10	297.985	318.091	326.411	251.149	271.565	300.726
KUP11	62.6708	57.8473	72.2043	44.1473	56.2753	58.5336
AT5G54790	7.92055	9.51554	8.8818	8.44996	7.50371	8.34171
AT5G40155	7.95778	8.45364	8.24256	8.27927	7.4436	8.08504
LHCA1	224.764	99.2945	308.252	194.038	378.79	290.828
LHCA2	443.448	337.689	614.819	442.567	754.213	631.011
LHCA3	569.868	337.553	619.053	453.162	736.186	747.2
AT3G01450 /// AT3G18530	7.94939	9.31027	7.03431	8.27679	7.10633	8.12489
LHCA4	642.303	411.642	457.953	416.675	681.883	652.085
LHCA5	91.5113	109.869	144.154	104.41	101.498	137.346
LHCA6	14.4786	14.8755	13.726	14.3908	15.0206	16.7915
AT5G40180	5.38941	5.26796	6.87425	5.79713	6.61591	6.42278
LHCB3	127.839	35.6943	162.11	81.7084	267.817	196.329
LHCB5	182.258	61.6768	195.397	162.673	433.255	323.567
LHCB6	52.1407	35.5058	77.8726	60.7781	94.0005	97.4751
AT3G21710	252.673	527.373	408.032	669.577	566.62	714.388
AT5G54700	8.3353	9.16713	11.623	7.70314	8.68038	9.54528
AT4G33830 /// AT4G33840	11.187	11.8371	9.16673	9.55518	9.51076	10.0663
CER10	134.043	156.374	158.555	130.101	152.83	142.052
AT5G15180	27.1266	65.3748	42.9255	26.6367	22.6158	24.2793
AT5G54720	10.362	10.5717	6.71684	9.68952	12.8716	11.8184
AT5G15190	147.768	182.392	167.191	108.293	78.0524	104.097
KUOX1	9.60574	10.8617	10.0819	9.70538	9.31448	13.7586
AT5G40100	396.301	531.427	678.939	423.431	318.944	461.408
PGIP1	311.64	160.704	162.684	990.643	1127.42	1093.28
PGIP2	20.4055	13.246	12.9363	13.0529	26.4463	16.2979
AT2G45320	198.318	276.711	254.328	197.846	190.31	223.64
ASKdZeta	318.929	343.313	376.379	366.641	345.557	335.484
AT5G40070	6.5445	7.93697	7.23656	6.50249	6.75816	7.16493
AT5G40090	140.166	132.621	157.544	86.7061	85.7976	75.5634
AT2G45340	99.6504	54.1575	66.3251	96.5946	79.9924	60.5826
WOX8	10.295	9.74724	10.1912	7.71335	8.36652	8.49913
WOX2	16.5678	16.0439	14.7525	18.0591	16.365	15.3208
AT3G08530 /// AT3G11130	1934.9	1582.48	1448.68	1543.56	1630.11	1796.6
AT2G45380	6.29462	6.82234	8.20847	5.67469	7.38992	6.23585
BZO2H1	346.458	372.252	394.035	330.999	298.048	375.105
BZO2H3	811.883	1619.07	1863.35	1741.74	1239.43	1856.03
CYCD6;1	8.69265	6.96375	6.9695	7.37146	6.99998	6.74768
PGLCT	483.752	537.078	531.21	593.04	600.917	593.281
UGLYAH	14.7338	13.4351	13.3978	16.6399	14.2525	13.9983
AT2G31410	193.69	218.212	227.449	199.708	221.459	199.703
ROXY1	13.4841	13.5879	11.8144	14.3803	10.0554	13.8226
ROXY2	36.7874	40.4428	43.2718	43.1936	37.1751	40.6009
PGLP1	9.60091	9.6967	11.0349	8.71712	16.8105	13.4002
AT2G31440	93.818	109.69	81.1418	100.498	101.076	94.6704
AT2G43730 /// AT2G43740	40.799	49.5711	50.6064	33.5071	37.812	41.9098
AT3G20510	1317.76	953.197	742.443	1270.86	1398.28	1320.82
AT2G31420	10.5656	10.9968	12.0791	12.6272	12.7688	11.2348
AT3G20530	8.06746	9.29101	9.83037	8.65624	8.68862	9.55159
AT4G10970	382.889	361.55	340.744	304.32	308.173	381.995
AT2G31480	8.267	8.03567	8.14239	9.08426	7.96507	10.922
AT2G31490	483.21	590.072	625.6	510.459	480.923	499.463
AT2G31460	12.7203	13.8011	9.3758	13.1252	12.0697	11.944
AT1G19260 /// AT3G29763 /// AT3G29765 /// AT4G09660	8.42743	7.76614	8.16732	7.73862	7.85775	7.47554
WPP1	32.3418	24.9086	25.4326	29.0708	47.9473	26.0709
WPP2	163.81	154.328	122.11	150.799	147.038	155.142
WPP3	16.8154	18.0956	21.4999	20.5787	20.7707	19.8278
AT1G17200	42.4414	42.8008	58.493	51.8889	44.2044	39.1749
CERK1	337.822	280.132	300.337	377.461	431.594	410.28
2A6	118.996	169.406	164.511	76.8755	72.3905	85.5707
AT4G00030 /// AT4G00040	51.0295	71.6422	78.8011	52.252	58.163	72.3815
AT3G20680	36.9556	58.7027	61.6181	53.848	41.6524	52.5881
AT3G20690	7.12498	8.45913	7.50137	7.989	6.61416	8.06366
AT1G42190	7.08959	7.07498	7.83572	6.53577	7.24873	7.46465
ATGSTU20	10.3294	9.72585	9.3758	10.0741	9.53628	13.1766
ATGSTU21	10.1916	9.96644	10.8475	10.2044	12.1935	10.7436
ATGSTU19	2209.39	2387.7	2145.8	2653.51	3007.98	2438.54
ATGSTU11	38.2735	16.1077	15.9117	82.8037	50.2711	84.9016
ATGSTU12	98.1819	23.9873	19.1915	313.611	255.905	559.797
ATGSTU13	917.057	836.182	947.521	955.778	978.41	963.353
ATGSTU14	24.712	29.4214	30.0063	24.4257	24.3381	25.9183
ATGSTU15	11.0473	8.66336	8.87018	8.11628	9.40227	8.27723
ATGSTU16	51.5201	49.064	44.6752	56.6503	46.2568	48.3664
ATGSTU18	9.37547	9.3657	8.67306	10.627	9.57509	8.84619
ATGSTU22	120.105	205.355	135.279	372.223	456.803	434.238
ATGSTU23	18.899	25.171	22.7227	21.4698	20.6561	20.4319
ATGSTU24	55.1693	38.6477	24.925	56.4518	66.4191	54.0509
ATGSTU25	7.15399	8.76776	8.17038	8.06617	7.21962	7.40258
ATGSTU26	461.706	285.681	321.3	265.392	307.068	197.194
ATGSTU27	393.363	785.04	799.929	552.777	594.81	496.35
ATGSTU28	21.7259	17.2678	17.4773	17.3681	17.9535	16.0894
AT2G45920	158.581	118.199	102.308	205.843	217.75	206.283
AT1G17130	131.128	135.072	124.473	111.47	120.537	109.428
AT2G45930	19.4902	16.8772	15.0167	17.85	16.5815	17.4166
AT2G45900	6.80715	7.07498	6.79177	7.67883	6.701	7.04892
AT1G17100	18.4842	16.287	15.9293	20.3591	18.4055	21.7949
AT3G20620	54.3469	66.2151	66.0487	50.6505	53.8949	66.893
AT4G10890	46.3284	68.17	69.9783	61.9677	56.5952	80.1632
AT2G45910	296.287	382.446	411.864	334.512	317.199	342.142
AT4G10880	6.50303	6.87636	6.87173	6.29663	6.9574	6.69302
AT1G56700	1358.63	1808.86	2041.16	2242.12	1934.77	2154.31
AT1G17145	299.174	279.242	329.308	254.067	270.108	310.413
AT1G56710	8.29623	8.86889	10.8475	9.29014	9.12426	9.54967
AT2G45940	7.90854	8.55912	9.0568	9.40306	9.12679	9.75226
AT1G17150	9.3112	9.17875	8.56643	8.11959	8.18449	8.35489
AT1G56720	18.9277	20.7796	21.1513	14.4843	16.215	13.3785
AT3G20650	305.558	392.892	354.94	228.842	244.018	290.775
AT1G17160	170.642	155.796	174.157	167.195	161.944	180.264
AT4G10850	11.084	9.08471	9.88018	7.74303	8.63975	9.15038
AT2G31370	145.667	121.448	120.224	113.516	114.987	96.7928
AT4G10950	13.9101	15.6918	11.4787	12.9471	12.5631	12.9167
AT4G10940	37.0529	66.3373	58.8748	51.2698	46.7	56.9296
AT2G45980	812.215	775.507	723.499	743.12	725.755	687.723
AT4G10930	74.9266	65.9389	73.6548	56.4693	58.6905	70.2007
AT2G45990	279.456	241.421	265.758	269.012	278.537	258.763
AT4G10925	153.28	293.407	247.517	222.069	177.56	236.804
AT4G10910	8.65487	10.7943	9.44645	9.64254	11.3478	11.1156
AT3G20700	11.146	11.6432	9.70263	10.984	11.4631	11.4066
PGL34	119.124	159.178	131.018	154.372	148.705	154.912
AT2G31390	733.242	2667	1345.26	996.107	783.295	2694.61
CESA1	541.49	576.021	665.663	573.282	522.018	471.309
CESA2	198.074	147.153	220.508	142.788	176.416	142.55
CESA4	10.089	11.5701	10.8821	10.9416	11.0202	10.8414
CESA5	261.04	65.2384	72.8937	89.4768	142.637	71.3207
CESA6	1256.48	765.121	803.706	921.747	1012.91	811.148
CESA9	15.8774	15.5644	13.0901	11.6021	13.0861	15.6965
AT3G20790	27.51	43.7497	44.1408	31.1804	27.8477	33.0815
MLO10	257.104	300.517	342.782	285.8	316.633	309.379
MLO11	38.4201	25.0134	18.6543	22.9855	28.8818	26.8314
MLO12	341.512	118.38	92.8334	265.139	415.673	232.024
MLO13	7.24475	9.21722	7.50133	7.28569	8.14985	8.31349
MLO14	8.92118	9.17517	10.3717	8.10466	8.60037	8.09106
MLO15	31.6105	52.0123	58.7737	17.5279	14.0415	16.6768
WRI1	29.0751	22.9095	25.0876	22.665	21.4914	25.2724
AT3G20720	97.363	99.9615	74.3234	93.5633	90.6361	96.0329
AT1G17490	371.774	346.15	338.75	288.675	320.114	296.182
AT2G45800	8.18154	7.68086	7.92934	8.31596	8.81335	8.14506
AT1G42440	259.22	307.217	299.435	308.843	321.973	276.146
AT3G20710	17.9593	15.5369	13.55	17.879	19.9315	15.7361
AT2G45810	233.28	348.41	388.502	367.473	358.529	350.022
AT3G20730	9.66384	10.6889	8.83127	9.60395	8.99683	10.7943
AT3G20760	8.16745	10.6999	8.88552	9.02021	9.76428	10.0538
AT2G45840	12.1266	12.7954	12.5425	15.0175	14.986	12.9489
AT1G42480	67.0783	73.671	86.1453	95.3244	105.334	77.3976
AT2G31210	7.53143	7.35732	7.97561	6.10282	6.02418	8.04166
AT2G45850	24.5142	23.3899	32.1108	24.2901	20.1343	29.6431
AT1G42470	553.285	413.303	389.601	420.607	410.822	418.471
AT2G45820	2708.46	2961.41	2769.34	2224.97	2056.86	2034.76
AT2G31240	100.903	80.2411	96.3291	75.1049	73.1659	90.7229
WRR4	10.3653	9.70625	9.44319	8.65606	11.0777	11.4123
AT1G17410	109.388	130.724	167.78	133.432	106.951	129.827
AT2G45860	59.2277	60.2674	60.8399	52.7243	61.2459	50.1479
AT2G45870	12.935	10.4133	10.6297	10.973	12.3163	12.9625
AT3G20800	236.118	311.746	352.313	319.658	281.749	293.742
ATCNGC10	270.894	218.794	230.963	402.008	560.149	538.374
ATCNGC12	52.2657	32.6435	35.8559	36.2856	52.0764	55.4579
ATCNGC13	205.261	58.1522	54.7175	132.424	194.022	152.776
ATCNGC14	24.1868	19.4663	20.066	13.1768	15.5819	14.4268
ATCNGC15	11.4946	12.2118	13.0926	10.2812	10.5746	10.9516
AT2G31290	26.9072	30.4627	32.153	27.5474	22.261	21.9902
AT3G20820	35.7075	42.3662	71.0497	32.1544	44.5779	38.0711
AT1G17430	261.165	238.063	239.229	215.634	173.379	219.244
AT3G20810	126.783	251.035	377.017	181.167	127.21	269.534
AT3G28810 /// AT3G28820	6.65053	6.91426	7.74903	7.52712	6.78669	7.69117
WSD1	6.00372	6.53161	6.06342	6.41568	5.80305	6.28446
AT3G20830	102.488	123.451	140.232	79.0835	63.0669	69.1426
AT1G17340	192.859	180.695	163.925	153.5	154.466	119.651
AT1G17350	87.3156	125.606	175.993	97.061	89.8482	117.627
AT3G20850	6.83553	7.25489	6.26405	6.93917	6.89458	6.8075
AT1G17360	61.6346	44.2575	45.0963	39.5997	45.757	45.3359
AT2G45720	194.483	188.379	168.776	128.321	129.508	163.542
AT2G45730	87.5492	145.51	167.392	130.043	133.685	118.587
AT2G45700	163.233	167.149	154.869	153.934	154.606	159.249
AT2G45710	314.876	265.47	220.476	231.157	262.383	291.418
FAB1	189.749	218.985	257.233	179.366	186.444	209.401
AT2G31130	97.6939	116.358	108.125	87.3907	89.782	106.826
AT2G31100	8.20945	9.81819	8.32331	9.82737	8.50432	10.7943
FAD2	2531.76	2374.43	2651.96	3215.5	3309.29	3070.09
FAD3	121.516	184.978	191.963	233.517	189.182	177.198
FAD5	184.172	183.99	197.762	213.427	154.642	200.552
FAD6	172.931	235.93	271.309	218.888	210.992	209.453
FAD7	53.6431	17.3748	20.6286	47.8675	59.451	37.3495
AT3G20900	39.3761	46.5554	46.9373	37.041	30.6848	38.5658
FADA	11.0563	8.27169	8.69278	10.2194	9.40312	7.11691
AT2G31110	35.8466	33.6005	32.2196	34.815	36.6633	44.6859
FAC1	575.638	478.408	430.28	421.073	487.134	447.206
AT2G45750	29.1166	20.4818	31.1768	29.5266	28.3833	25.789
AT3G20920	445.223	500.454	563.849	475.237	507.463	489.055
AT1G17330	50.2671	61.0749	62.3268	71.1422	74.4104	78.0213
FAH1	101.323	68.2711	78.3243	58.5602	82.9089	47.3205
FAH2	58.6883	54.7491	47.6502	67.9238	58.6352	66.8913
AT1G17300	7.07978	7.07582	8.29376	8.01165	7.34095	7.44645
AT1G17310	15.0152	14.9635	15.784	17.9743	15.2021	20.1327
AT2G31150	21.868	23.5743	25.3582	23.0276	19.2459	27.1511
AT3G20930	39.052	49.8465	41.4678	46.1078	35.8377	39.9128
FAMT	17.9178	8.33248	6.54727	7.84244	10.9495	7.91547
ATCNGC3	85.1501	57.121	45.3752	120.519	228.325	198.042
ATCNGC4	8.8286	7.55025	7.00292	8.69191	7.77029	8.7625
ATCNGC5	492.172	640.659	668.295	607.808	588.071	563.015
ATCNGC6	353.02	220.025	250.088	240	230.32	271.949
ATCNGC7	8.03878	8.24683	9.04401	8.75309	8.52786	10.18
ATCNGC8	8.52235	7.33306	7.17888	7.22176	7.45053	8.20973
FAO3	142.945	84.8084	68.461	71.5505	110.655	55.0692
ATCNGC9	11.4465	15.6769	16.3087	11.7441	11.4763	15.6034
FAR7	8.19203	10.3608	9.74857	11.6937	9.23698	10.7943
FAR8	7.19998	7.90105	7.61216	7.28489	7.20907	7.35314
LIL3:1	19.2959	15.2479	15.4061	17.2639	17.7167	14.8501
FAS1	25.0183	29.5834	27.6431	26.9317	31.626	31.5591
FAS2	20.0715	21.7034	18.2821	16.737	17.9667	20.5696
AT2G31800	484.891	462.732	445.341	511.335	536.51	563.136
FAS4	76.7644	83.2366	83.8795	71.8591	83.8139	101.909
ENDO5	378.117	502.193	466.669	387.734	449.411	321.212
AT2G31810	605.384	897.491	1004.05	975.916	869.063	933.57
FAR1	91.4062	84.3261	88.9157	83.353	77.1511	80.768
FAR4	14.4654	15.9574	18.6539	16.0977	13.9787	12.14
FAR5	10.2496	8.6201	8.41079	8.336	9.40459	8.16122
FAR6	7.70496	6.4421	8.29582	7.15308	7.17731	8.04405
FATB	655.838	781.109	734.252	815.715	590.961	621.408
ENDO3	12.2257	11.1392	17.0715	10.3464	12.4841	12.7039
RAPTOR1	254.211	290.533	276.108	268.182	273.842	290.092
RAPTOR2	17.1025	15.5574	14.214	17.8354	18.3135	16.1888
FASS	489.007	500.493	618.146	540.899	531.351	570.426
AT2G31840	43.5636	72.2012	83.8079	63.7361	64.034	74.5902
AT2G31850	10.3978	9.68688	9.86172	10.1283	9.34109	10.0941
AT3G18960 /// AT4G01580	27.424	27.9827	43.7901	32.4559	23.6577	37.6533
WAVE1	10.5414	13.7206	14.557	13.7934	15.3963	14.5256
WAVE5	88.1465	77.3159	78.1986	76.1238	74.3173	60.3133
AT2G31820	567.007	575.309	477.744	463.333	516.379	475.735
AT1G56440	64.2516	80.8785	71.3328	66.3545	58.677	73.4183
AT2G31830	9.77967	10.0226	11.5076	10.3028	11.1159	11.9693
RPL12-B	12.636	10.7141	9.83948	9.92818	9.92717	11.7431
RPL12-C	559.333	784.428	992.279	726.242	583.685	707.038
AT4G10550	22.7899	29.3877	23.6584	37.2635	34.0783	29.9732
AT3G20980	7.40119	7.34977	8.17038	6.75938	7.45362	8.48055
AT4G10540	6.83842	6.64148	7.04835	6.11994	6.19525	6.18254
PGPS2	131.327	159.306	232.802	183.628	160.237	184.415
AT4G10510	16.8892	26.4237	16.3894	32.2232	57.7241	32.5052
AT4G10500	16.0047	12.5222	11.1592	15.2759	13.3498	13.2205
FBA1	10.0231	10.3935	10.8858	11.4073	19.066	15.6663
FBA2	64.5617	29.93	69.5365	56.6054	148.905	138.225
FBD1	7.11326	8.05408	8.1733	7.29993	7.43875	8.5524
AT5G55290	696.018	837.741	882.036	811.16	749.909	863.89
AT1G25470 /// CPuORF54	97.9234	135.615	127.352	111.519	106.373	124.45
AT5G55200	128.896	95.9055	82.3693	102.475	118.183	120.189
AT5G55210	94.1697	104.222	109.957	120.817	91.4836	95.8142
AT5G55220	21.9808	25.8491	28.4948	21.6302	26.5793	22.665
RABC2A	39.3988	65.9108	55.2988	50.6404	44.2638	47.817
CYCD1;1	74.2368	134.626	127.252	146.983	108.739	122.229
FBP7	849.533	1232.35	1233.65	1053.69	984.852	1026.54
AT1G56380	8.71645	10.1685	8.48029	7.81217	10.6979	10.4769
AT1G56345	35.5508	27.4658	23.588	27.3709	40.7241	26.62
AT1G56350	72.6519	74.7529	90.0997	63.6625	76.6252	67.2544
FBW2	529.227	492.242	466.582	384.079	440.878	474.963
BARD1	15.1736	13.911	14.3279	14.5894	12.6984	11.7488
AT4G10490	8.24822	8.82426	7.54614	9.7582	7.85397	8.77184
AtbZIP58	11.5318	10.2443	11.2024	11.9711	9.68705	10.7198
AT5G55400	11.0688	11.5206	12.7795	12.2203	11.5032	8.76433
AT2G31725	12.0864	13.5978	15.7278	14.8028	16.7525	13.4406
AT4G10480	564.897	602.79	520.663	518.744	576.681	552.346
AtbZIP52	10.9041	8.69632	10.0572	22.4512	23.5713	18.1162
AT2G31730	177.764	287.635	233.97	198.375	244.325	242.501
AT1G56300	592.405	595.384	692.604	714.236	788.825	646.968
AT4G10470	15.7897	16.9544	23.0586	21.498	16.0678	11.5738
MLP43	835.917	778.486	1362.2	434.755	491.813	476.653
FBX2	198.809	172.957	225.505	180.368	183.625	183.779
AT1G56310	58.3284	63.2996	80.9518	53.751	63.5689	57.1615
MLP31	81.3321	117.36	140.059	53.4894	64.8778	59.3614
MLP34	2865.66	2841.45	5402.07	2055.36	2442.1	2428.64
AT2G31700	8.78468	8.59891	8.18758	9.66662	8.19005	8.80813
AtbZIP43	7.45094	7.01818	8.06275	6.97241	6.97784	8.12557
AtbZIP44	413.854	423.613	366.256	254.932	250.479	273.997
AtbZIP48	22.8239	14.0785	16.0415	10.809	9.43407	10.7943
AT1G56320	32.2259	29.4194	32.691	33.288	33.706	28.4615
AT4G10450	230.323	273.264	325.952	329.569	319.378	348.48
MLP28	28.0899	20.3446	52.4637	17.515	50.578	80.9603
AT2G31710	147.897	142.029	182.023	147.389	155.702	158.283
AT4G10440	10.5966	9.57158	9.68646	9.48796	9.04517	10.8689
AT2G31740	148.935	218.844	213.579	191.225	205.536	170.708
AT4G10420	22.112	13.4058	14.2827	15.4292	16.1069	16.0864
AT4G10410	9.16428	10.5227	8.87291	8.74031	8.50676	8.7967
PGP10	8.20128	9.2222	8.32011	7.9594	9.64198	9.83373
PGP12	138.606	216.108	182.717	405.955	495.689	349.85
PGP13	9.52977	9.70348	9.68976	8.05009	7.78876	8.60796
PGP14	9.38503	7.93342	10.1706	8.59004	9.12426	8.81408
PGP16	11.8695	9.82377	9.17777	8.6785	10.753	11.7625
PGP17	7.21987	8.13366	8.13042	7.37195	7.71275	8.36661
PGP18	8.8286	8.66959	7.33607	8.25785	7.20446	9.34421
PGP21	965.888	442.283	468.325	499.885	661.796	568.433
PGP20	140.23	103.926	137.885	105.447	127.782	135.458
AT2G31790	37.7956	25.9979	35.7596	27.0731	27.4521	40.4914
RABB1C	533.224	576.213	599.285	507.186	486.345	606.642
AT5G55320	10.2026	10.5773	11.8403	10.5292	9.92717	11.5407
FCLY	300.879	441.901	401.501	340.976	356.231	300.147
AT5G55330	11.0414	11.0609	11.5076	9.26703	11.0428	11.1718
AT5G55340	9.48442	10.6043	8.68353	8.5684	9.11264	10.7594
AT5G55350	9.94144	9.98792	8.49507	10.7759	9.53384	9.76245
WSIP2	349.487	328.862	430.396	409.571	441.121	349.225
AT1G09480 /// AT1G09490	33.2837	29.3781	35.2794	31.9177	36.977	36.8737
AT5G55360	11.3553	10.6995	8.22124	9.08607	9.33443	10.1953
CYCD2;1	96.9434	81.1352	76.7286	82.7501	82.7552	79.8644
AT1G56260	18.5151	19.2664	15.4998	13.3357	20.9067	18.9228
AT5G55370	8.34392	8.96951	6.56311	8.15472	7.4799	7.62093
AT1G56270	10.0763	9.81785	10.5843	7.84389	8.25231	8.05973
AT5G55380	40.9651	31.9241	32.1675	33.7236	39.1892	27.9671
AT1G56290	79.3331	104.248	101.137	92.0586	90.9505	71.4746
AT1G56690	12.6319	11.4369	15.4431	11.9348	13.1672	15.4277
AT1G17090	42.8823	29.8375	34.873	23.1226	33.182	30.5673
CYCD4;1	8.28523	7.41471	5.82342	6.76802	7.15559	7.59615
CYCD4;2	13.6478	12.0769	11.3194	12.5254	12.6235	15.3005
AT1G21400 /// AT5G34780	630.859	1454.04	1571.66	1471.92	795.236	1522.04
AT1G17070	145.854	97.9959	95.2606	114.535	110.065	103.448
[truncated: 19,206 more rows]
