# Supplementary material for: Transcriptomic Analysis Reveals Candidate Hub Genes and Putative Pathways in Arabidopsis thaliana Roots Responding to Verticillium longisporum Infection
Source: Curr Issues Mol Biol. 2025 Jul 10;47(7):536. doi: 10.3390/cimb47070536 (PMC12293646; doi:10.3390/cimb47070536)
Supplement: Supplementary file 1 [file cimb-47-00536-s001.zip › Table S2.xlsx]

## Sheet: S1
Table S1. Primer sequences for RT-qPCR validation of hub genes
Hub Genes	TAIR ID	Primers(5’→3’)
FOX1	AT1G26380	F1:ACCGATGCCATCTTTACCGT
		F2:CTTTCGCCACTACGATGGCT
CYP71A12	AT2G30750	F1:TTCCCTAAGCCTTCGGTACG
		F2:CTTTTGATCTCGGGCGGTTG
JUB1	AT2G43000	F1:TCTTCCAAGAGTGAGCAGCG
		F2:TCGGTTTGGTCGAACGCTAT
K15E6.80	AT5G38900	F1:GGGAAGGTGAAGCTGAGTGG
		F2:ACACTGATTGTGTTTCAAGCCG
CYP81F2	AT5G57220	F1:GTCGGCTGCTCACAAAACTC
		F2:TCTCCGTAGTAGCGTCTCCC
WAKL10	AT1G79680	F1:ACCGTTGCTAGCTCTTGTCC
		F2:TAGCAACCCGTTCCGATTCC
Actin2	AT3G18780	F1:ACGAGGGAAAAGGCTGTCTG
		F2:ACAGACACGAATCATTTCGACC
