# Supplementary material for: Transcriptomic Analysis Reveals Candidate Hub Genes and Putative Pathways in Arabidopsis thaliana Roots Responding to Verticillium longisporum Infection
Source: Curr Issues Mol Biol. 2025 Jul 10;47(7):536. doi: 10.3390/cimb47070536 (PMC12293646; doi:10.3390/cimb47070536)
Supplement: Supplementary file 1 [file cimb-47-00536-s001.zip › Table S3.xlsx]

## Sheet: Sheet1
Table 3. Top 10 DEGs by Fold Change
ID	Gene symbol	Fold change	p-value
Up-regulated
261021_at	AT1G26380	5.11	2.45e-07
261449_at	AT1G21120	4.73	0.000186
247949_at	CYP81F2	4.49	0.000393
267565_at	CYP71A12	4.25	1.32e-06
261005_at	AT1G26420	4.08	6.37e-09
245038_at	PLA2A	4	6.73e-05
259481_at	GLP4	3.8	2.26e-06
265920_s_at	AT2G15220	3.79	1.2e-06
257061_at	AT3G18250	3.73	1.69e-06
245082_at	AT2G23270	3.49	1.09e-06
Down-regulated
246401_at	AtMYB50	-2.17	0.000116
249567_at	AT5G38020	-2.14	0.000763
261717_at	BEE1	-2.05	9.28e-05
260058_at	AT1G78100	-1.97	2.56e-05
249675_at	AT5G35940	-1.86	1.25e-05
252515_at	HSP17.4	-1.74	0.000404
264826_at	2A6	-1.62	0.000123
262659_at	AT1G14240	-1.53	0.00143
267191_at	MLO15	-1.52	0.000437
246825_at	AT5G26260	-1.51	0.000113
