# Supplementary material for: Transcriptomic Analysis Reveals Candidate Hub Genes and Putative Pathways in Arabidopsis thaliana Roots Responding to Verticillium longisporum Infection
Source: Curr Issues Mol Biol. 2025 Jul 10;47(7):536. doi: 10.3390/cimb47070536 (PMC12293646; doi:10.3390/cimb47070536)
Supplement: Supplementary file 1 [file cimb-47-00536-s001.zip › Table S4.xlsx]

## Sheet: Sheet1
Table S4. Significantly Enriched GO and KEGG Pathways of DEGs
ID	Category
GO:0016998	BP	cell wall macromolecule catabolic process
GO:0042430	BP	indole-containing compound metabolic process
GO:0009404	BP	toxin metabolic process
GO:0071456	BP	cellular response to hypoxia
GO:0019748	BP	secondary metabolic process
GO:0050832	BP	defense response to fungus
GO:0099503	CC	secretory vesicle
GO:0009505	CC	plant-type cell wall
GO:0005576	CC	extracellular region
GO:0071944	CC	cell periphery
GO:0005886	CC	plasma membrane
GO:0004568	MF	chitinase activity
GO:0004675	MF	transmembrane receptor protein serine/ threonine kinase activity
GO:0004364	MF	glutathione transferase
GO:0071949	MF	FAD binding
GO:0008171	MF	O-methyltransferase activity
ath00940	KEGG	Phenylpropanoid biosynthesis
ath00520	KEGG	Amino sugar and nucleotide sugar metabolism
ath01100	KEGG	Metabolic pathways
ath01110	KEGG	Biosynthesis of secondary metabolites
ath00480	KEGG	Glutathione metabolism
