# Supplementary material for: Transcriptomic Analysis Reveals Candidate Hub Genes and Putative Pathways in Arabidopsis thaliana Roots Responding to Verticillium longisporum Infection
Source: Curr Issues Mol Biol. 2025 Jul 10;47(7):536. doi: 10.3390/cimb47070536 (PMC12293646; doi:10.3390/cimb47070536)
Supplement: Supplementary file 1 [file cimb-47-00536-s001.zip › Table S5.xlsx]

## Sheet: S2
Table S2. Bioinformatics databases, online platforms, and software tools used in this study
Name	Type	Source	Description
Gene Expression Omnibus (GEO)	Database	https://www.ncbi.nlm.nih.gov/geo/	GEO is a primary database for storing gene expression and high-throughput experimental data.
GEO2R	Online Analysis Platform	https://www.ncbi.nlm.nih.gov/geo/geo2r/	GEO2R is a built-in online analysis tool within the GEO database that allows for rapid differential analysis of gene expression data without the need for programming.
Gene Ontology (GO)	Database	https://www.geneontology.org/	GO is a standardized system for the description of gene and product functions across species, encompassing molecular functions, cellular components, and biological processes.
Kyoto Encyclopedia of Genes and Genomes (KEGG)	Database	https://www.kegg.jp/	KEGG is a database that integrates biological information such as genes, pathways, and metabolism, used for gene function annotation and biological pathway analysis.
Database for Annotation, Visualization, and Integrated Discovery (DAVID)	Database	https://davidbioinformatics.nih.gov/	DAVID is a gene functional annotation and enrichment analysis tool that integrates multiple database resources, supporting functional clustering and pathway analysis of gene lists.
REVIGO	Online Analysis Platform	http://revigo.irb.hr/	REVIGO is an online tool used for simplifying and visualizing the results of Gene Ontology (GO) enrichment analysis.
Search Tool for the Retrieval of Interacting Genes/Proteins (STRING)	Database	https://cn.string-db.org/	STRING is a tool for analyzing protein-protein interaction networks and predicting physical interactions or functional associations.
Cytoscape	Software	https://cytoscape.org/	Cytoscape is an open-source tool for the visualization and analysis of molecular networks, primarily used for the display and study of various network interactions.
GeneMANIA	Database	https://genemania.org/	GeneMANIA integrates multiple data sources (such as co-expression and interaction data) to predict gene functions and interaction networks.
The R Programming Language	Software	https://www.r-project.org/	R is a core tool in bioinformatics, utilized for data processing, statistical analysis, and visualization.
The Arabidopsis Information Resource (TAIR)	Database	https://www.arabidopsis.org/	TAIR is the authoritative database for Arabidopsis thaliana, providing genomic data, annotations, and tools, integrating research materials and resources to support plant biology research.
Plant transcription factor database (PlantTFDB)	Database	https://planttfdb.gao-lab.org/	PlantTFDB is a database for the prediction and classification of plant transcription factors.
psRNAtarget	Online Analysis Platform	https://www.zhaolab.org/psRNATarget/seq	psRNAtarget is a predictive tool for plant small RNA targets.
Biological General Repository for Interaction Datasets (BioGRID)	Database	https://thebiogrid.org/	BioGRID is a multi-species biological interaction database that encompasses protein, genetic, and chemical interactions.
